# Supplementary material for: Genome-Wide Analysis of the MYB-Related Transcription Factor Family in Pepper and Functional Studies of CaMYB37 Involvement in Capsaicin Biosynthesis
Source: Int J Mol Sci. 2022 Oct 1;23(19):11667. doi: 10.3390/ijms231911667 (PMC9569548; doi:10.3390/ijms231911667)
Supplement: Supplementary file 1 [file ijms-23-11667-s001.zip]

Archive with 4 entries (4 files):
- Supplement Tables.xlsx
- Supplementary Materials captions edited.pdf
- SupplementaryFigure S1.pdf
- SupplementaryFigure S2.pdf
