# Supplementary material for: Genome-Wide Analysis of the MYB-Related Transcription Factor Family in Pepper and Functional Studies of CaMYB37 Involvement in Capsaicin Biosynthesis
Source: Int J Mol Sci. 2022 Oct 1;23(19):11667. doi: 10.3390/ijms231911667 (PMC9569548; doi:10.3390/ijms231911667)
Supplement: Supplementary file 1 [file ijms-23-11667-s001.zip › Supplement Tables.xlsx]

## Sheet: Sheet1
Table S1 MYB-Related genes in pepper, tomato, and Arabidopsis
Gene ID（pepper）	Gene Name	Gene ID（Arabidopsis ）	Gene Name	Gene ID（tomato）	Gene Name
Capana01g000654	CaMYB1	AT1G01060	ATMYB1	Solyc01g009650.1.1	SlMYB1
Capana01g000809	CaMYB2	AT1G01380	ATMYB2	Solyc01g016770.1.1	SlMYB2
Capana01g000873	CaMYB3	AT1G01520	ATMYB3	Solyc01g065540.2.1	SlMYB3
Capana01g001114	CaMYB4	AT1G06910	ATMYB4	Solyc01g067560.2.1	SlMYB4
Capana01g002340	CaMYB5	AT1G07540	ATMYB5	Solyc01g073950.2.1	SlMYB5
Capana01g002469	CaMYB6	AT1G09710	ATMYB6	Solyc01g079210.2.1	SlMYB6
Capana01g002530	CaMYB7	AT1G15720	ATMYB7	Solyc01g095030.2.1	SlMYB7
Capana01g002810	CaMYB8	AT1G17460	ATMYB8	Solyc01g095640.1.1	SlMYB8
Capana01g003142	CaMYB9	AT1G17520	ATMYB9	Solyc01g096700.2.1	SlMYB9
Capana01g004313	CaMYB10	AT1G18330	ATMYB10	Solyc01g106940.2.1	SlMYB10
Capana02g000058	CaMYB11	AT1G18960	ATMYB11	Solyc01g108300.2.1	SlMYB11
Capana02g001744	CaMYB12	AT1G19000	ATMYB12	Solyc01g109510.2.1	SlMYB12
Capana02g002225	CaMYB13	AT1G19510	ATMYB13	Solyc01g109690.1.1	SlMYB13
Capana02g002266	CaMYB14	AT1G49010	ATMYB14	Solyc02g036370.2.1	SlMYB14
Capana02g002324	CaMYB15	AT1G49950	ATMYB15	Solyc02g064630.2.1	SlMYB15
Capana02g002372	CaMYB16	AT1G58220	ATMYB16	Solyc02g076670.2.1	SlMYB16
Capana02g003134	CaMYB17	AT1G70000	ATMYB17	Solyc02g080860.1.1	SlMYB17
Capana03g000131	CaMYB18	AT1G71030	ATMYB18	Solyc02g081640.2.1	SlMYB18
Capana03g000662	CaMYB19	AT1G72650	ATMYB19	Solyc02g082380.1.1	SlMYB19
Capana03g000848	CaMYB20	AT1G72740	ATMYB20	Solyc02g082390.1.1	SlMYB20
Capana03g001041	CaMYB21	AT1G74840	ATMYB21	Solyc02g086690.2.1	SlMYB21
Capana03g001055	CaMYB22	AT1G75250	ATMYB22	Solyc02g090400.2.1	SlMYB22
Capana03g001450	CaMYB23	AT2G03470	ATMYB23	Solyc03g006150.2.1	SlMYB23
Capana03g001452	CaMYB24	AT2G13960	ATMYB24	Solyc03g019800.2.1	SlMYB24
Capana03g001546	CaMYB25	AT2G21650	ATMYB25	Solyc03g097450.2.1	SlMYB25
Capana03g001680	CaMYB26	AT2G30420	ATMYB26	Solyc03g098260.1.1	SlMYB26
Capana03g003172	CaMYB27	AT2G38090	ATMYB27	Solyc03g098320.2.1	SlMYB27
Capana03g003418	CaMYB28	AT2G46410	ATMYB28	Solyc03g113530.2.1	SlMYB28
Capana03g004350	CaMYB29	AT2G46830	ATMYB29	Solyc03g113620.2.1	SlMYB29
Capana04g000043	CaMYB30	AT3G09600	ATMYB30	Solyc03g115440.1.1	SlMYB30
Capana04g000348	CaMYB31	AT3G10113	ATMYB31	Solyc03g119740.2.1	SlMYB31
Capana04g000833	CaMYB32	AT3G10580	ATMYB32	Solyc03g121840.2.1	SlMYB32
Capana04g001666	CaMYB33	AT3G10590	ATMYB33	Solyc03g121990.2.1	SlMYB33
Capana04g002145	CaMYB34	AT3G11280	ATMYB34	Solyc04g005100.2.1	SlMYB34
Capana05g000373	CaMYB35	AT3G12560	ATMYB35	Solyc04g008050.2.1	SlMYB35
Capana05g000377	CaMYB36	AT3G16350	ATMYB36	Solyc04g008480.1.1	SlMYB36
Capana05g000644	CaMYB37	AT3G46590	ATMYB37	Solyc04g008870.2.1	SlMYB37
Capana05g000757	CaMYB38	AT3G49850	ATMYB38	Solyc04g015290.2.1	SlMYB38
Capana05g000907	CaMYB39	AT3G53790	ATMYB39	Solyc04g049740.1.1	SlMYB39
Capana05g001626	CaMYB40	AT4G01060	ATMYB40	Solyc04g050070.1.1	SlMYB40
Capana05g001676	CaMYB41	AT4G01280	ATMYB41	Solyc04g050080.1.1	SlMYB41
Capana05g002444	CaMYB42	AT4G09450	ATMYB42	Solyc04g050090.1.1	SlMYB42
Capana05g002541	CaMYB43	AT4G11400	ATMYB43	Solyc04g050100.1.1	SlMYB43
Capana06g000276	CaMYB44	AT4G12670	ATMYB44	Solyc04g076360.2.1	SlMYB44
Capana06g000362	CaMYB45	AT4G36570	ATMYB45	Solyc04g080500.2.1	SlMYB45
Capana06g000403	CaMYB46	AT4G39250	ATMYB46	Solyc04g082760.2.1	SlMYB46
Capana06g000688	CaMYB47	AT5G01200	ATMYB47	Solyc05g007890.2.1	SlMYB47
Capana06g000979	CaMYB48	AT5G02840	ATMYB48	Solyc05g009720.2.1	SlMYB48
Capana06g001477	CaMYB49	AT5G03780	ATMYB49	Solyc05g013420.1.1	SlMYB49
Capana06g001571	CaMYB50	AT5G04760	ATMYB50	Solyc05g014260.2.1	SlMYB50
Capana06g001751	CaMYB51	AT5G05790	ATMYB51	Solyc05g051060.2.1	SlMYB51
Capana06g002259	CaMYB52	AT5G08520	ATMYB52	Solyc05g054200.2.1	SlMYB52
Capana06g002501	CaMYB53	AT5G13820	ATMYB53	Solyc05g054390.2.1	SlMYB53
Capana06g002698	CaMYB54	AT5G23650	ATMYB54	Solyc05g055940.2.1	SlMYB54
Capana06g002910	CaMYB55	AT5G37260	ATMYB55	Solyc06g005310.2.1	SlMYB55
Capana07g000902	CaMYB56	At5G41020	ATMYB56	Solyc06g005680.2.1	SlMYB56
Capana07g001214	CaMYB57	AT5G47390	ATMYB57	Solyc06g008200.2.1	SlMYB57
Capana07g001483	CaMYB58	AT5G52660	ATMYB58	Solyc06g009430.1.1	SlMYB58
Capana07g001606	CaMYB59	AT5G53200	ATMYB59	Solyc06g034030.2.1	SlMYB59
Capana07g001754	CaMYB60	AT5G56840	ATMYB60	Solyc06g036300.2.1	SlMYB60
Capana08g000974	CaMYB61	AT5G58900	ATMYB61	Solyc06g051060.2.1	SlMYB61
Capana08g001163	CaMYB62	AT5G59430	ATMYB62	Solyc06g060120.2.1	SlMYB62
Capana08g002436	CaMYB63	AT5G61620	ATMYB63	Solyc06g061030.2.1	SlMYB63
Capana09g000064	CaMYB64	AT5G67580	ATMYB64	Solyc06g066180.2.1	SlMYB64
Capana09g000332	CaMYB65			Solyc06g066340.2.1	SlMYB65
Capana09g000463	CaMYB66			Solyc06g069560.1.1	SlMYB66
Capana09g001417	CaMYB67			Solyc06g071230.2.1	SlMYB67
Capana09g001808	CaMYB68			Solyc06g075660.2.1	SlMYB68
Capana09g001914	CaMYB69			Solyc06g075670.1.1	SlMYB69
Capana09g002209	CaMYB70			Solyc06g076350.2.1	SlMYB70
Capana09g002226	CaMYB71			Solyc06g082510.2.1	SlMYB71
Capana10g000333	CaMYB72			Solyc07g005140.2.1	SlMYB72
Capana10g001372	CaMYB73			Solyc07g026680.2.1	SlMYB73
Capana10g001453	CaMYB74			Solyc07g040920.2.1	SlMYB74
Capana10g001566	CaMYB75			Solyc07g047610.2.1	SlMYB75
Capana10g001790	CaMYB76			Solyc07g049640.2.1	SlMYB76
Capana10g001989	CaMYB77			Solyc07g052490.2.1	SlMYB77
Capana10g002002	CaMYB78			Solyc07g053630.2.1	SlMYB78
Capana10g002146	CaMYB79			Solyc08g007300.1.1	SlMYB79
Capana10g002201	CaMYB80			Solyc08g065380.2.1	SlMYB80
Capana10g002382	CaMYB81			Solyc08g076010.2.1	SlMYB81
Capana10g002453	CaMYB82			Solyc08g077230.2.1	SlMYB82
Capana11g000053	CaMYB83			Solyc08g078340.2.1	SlMYB83
Capana11g000489	CaMYB84			Solyc09g005030.1.1	SlMYB84
Capana11g001030	CaMYB85			Solyc09g005370.1.1	SlMYB85
Capana11g002241	CaMYB86			Solyc09g007570.1.1	SlMYB86
Capana12g000157	CaMYB87			Solyc09g007580.1.1	SlMYB87
Capana12g000183	CaMYB88			Solyc09g007990.2.1	SlMYB88
Capana12g000291	CaMYB89			Solyc09g008100.2.1	SlMYB89
Capana12g000332	CaMYB90			Solyc09g010340.1.1	SlMYB90
Capana12g000624	CaMYB91			Solyc09g072830.2.1	SlMYB91
Capana12g000869	CaMYB92			Solyc09g091880.2.1	SlMYB92
Capana12g001012	CaMYB93			Solyc10g005080.2.1	SlMYB93
Capana12g001228	CaMYB94			Solyc10g019150.1.1	SlMYB94
Capana00g000732	CaMYB95			Solyc10g052470.1.1	SlMYB95
Capana00g001400	CaMYB96			Solyc10g076460.1.1	SlMYB96
Capana00g001401	CaMYB97			Solyc10g078310.1.1	SlMYB97
Capana00g001697	CaMYB98			Solyc10g078720.1.1	SlMYB98
Capana00g003276	CaMYB99			Solyc10g080300.1.1	SlMYB99
Capana00g003770	CaMYB100			Solyc10g080920.1.1	SlMYB100
Capana00g004437	CaMYB101			Solyc10g080960.1.1	SlMYB101
Capana00g004643	CaMYB102			Solyc10g083340.1.1	SlMYB102
Capana00g004865	CaMYB103			Solyc10g084370.1.1	SlMYB103
				Solyc10g085620.1.1	SlMYB104
				Solyc11g013560.1.1	SlMYB105
				Solyc11g013620.1.1	SlMYB106
				Solyc11g022470.1.1	SlMYB107
				Solyc11g039750.1.1	SlMYB108
				Solyc11g044320.1.1	SlMYB109
				Solyc11g050730.1.1	SlMYB110
				Solyc11g067280.1.1	SlMYB111
				Solyc11g069850.1.1	SlMYB112
				Solyc11g071500.1.1	SlMYB113
				Solyc11g072330.1.1	SlMYB114
				Solyc12g005890.1.1	SlMYB115
				Solyc12g006280.1.1	SlMYB116
				Solyc12g006800.1.1	SlMYB117
				Solyc12g008800.1.1	SlMYB118
				Solyc12g010330.1.1	SlMYB119
				Solyc12g017370.1.1	SlMYB120
				Solyc12g019810.1.1	SlMYB121
				Solyc12g019820.1.1	SlMYB122
				Solyc12g019840.1.1	SlMYB123
				Solyc12g019900.1.1	SlMYB124
				Solyc12g019910.1.1	SlMYB125
				Solyc12g044610.1.1	SlMYB126
				Solyc12g087970.1.1	SlMYB127
				Solyc12g088610.1.1	SlMYB128
				Solyc12g089170.1.1	SlMYB129
				Solyc12g089190.1.1	SlMYB130
				Solyc12g098370.1.1	SlMYB131
				Solyc12g099380.1.1	SlMYB132

## Sheet: Sheet2
Table S2 Basic information of the MYB-Related transcription factor family.
Gene	Locus name	Chromosome	Location start	Location end	Strands（"+"means forward strand,"-"means reverse strand）	Exon number	Protein Length (aa)	Gene length	Isoelectric Point	Molecular weight
CaMYB1	>Capana01g000654	Chr01	12675109	12677926	-	3	343	2818	6.92	36495.7
CaMYB2	>Capana01g000809	Chr01	16748515	16754075	+	11	578	5561	5.74	64342.2
CaMYB3	>Capana01g000873	Chr01	19552046	19557401	-	6	280	5356	6.54	31522.3
CaMYB4	>Capana01g001114	Chr01	31290546	31294920	-	4	290	4375	9.11	32943.9
CaMYB5	>Capana01g002340	Chr01	148777192	148781202	-	6	670	4011	5.78	74351.1
CaMYB6	>Capana01g002469	Chr01	159122965	159123444	-	3	113	480	10.51	13698.8
CaMYB7	>Capana01g002530	Chr01	166201874	166206563	-	3	688	4690	9.31	76822.7
CaMYB8	>Capana01g002810	Chr01	179214909	179221755	+	16	449	6847	9.35	50145.9
CaMYB9	>Capana01g003142	Chr01	210055577	210072348	+	21	1145	16772	8.44	128471
CaMYB10	>Capana01g004313	Chr01	295980793	295984162	-	4	111	3370	6.27	12176.5
CaMYB11	>Capana02g000058	Chr02	9145782	9148504	-	6	478	2723	5.7	52311.4
CaMYB12	>Capana02g001744	Chr02	132403516	132406454	+	6	369	2939	8.85	43039.4
CaMYB13	>Capana02g002225	Chr02	142165201	142165808	-	3	110	608	9.47	13198.9
CaMYB14	>Capana02g002266	Chr02	142706202	142709236	-	6	483	3035	7.98	52914.2
CaMYB15	>Capana02g002324	Chr02	143259266	143265421	+	14	718	6156	4.76	79659
CaMYB16	>Capana02g002372	Chr02	143828297	143829268	+	2	294	972	5.85	33459.4
CaMYB17	>Capana02g003134	Chr02	156231259	156234199	-	5	339	2941	8.74	38317.3
CaMYB18	>Capana03g000131	Chr03	1876916	1882431	+	8	605	5516	5.65	67537.8
CaMYB19	>Capana03g000662	Chr03	9574682	9575697	-	2	290	1016	7.29	31980.8
CaMYB20	>Capana03g000848	Chr03	12690299	12701267	+	12	784	10969	4.84	87622.4
CaMYB21	>Capana03g001041	Chr03	17485682	17487146	+	4	211	1465	9.42	23239.9
CaMYB22	>Capana03g001055	Chr03	17742760	17744463	-	3	355	1704	6.51	39750.2
CaMYB23	>Capana03g001450	Chr03	27227059	27228945	+	2	602	1887	8.48	69884.6
CaMYB24	>Capana03g001452	Chr03	27255250	27257226	+	1	658	1977	8.84	76143.5
CaMYB25	>Capana03g001546	Chr03	28925594	28929033	-	6	470	3440	5.74	51556.4
CaMYB26	>Capana03g001680	Chr03	32550337	32555729	+	7	564	5393	5.05	62197.8
CaMYB27	>Capana03g003172	Chr03	188714422	188717579	-	7	364	3158	7.73	40378.5
CaMYB28	>Capana03g003418	Chr03	219678180	219684938	+	7	461	6759	4.96	50794.6
CaMYB29	>Capana03g004350	Chr03	251678621	251684148	-	6	292	5528	5.83	32127.4
CaMYB30	>Capana04g000043	Chr04	505988	509250	+	6	513	3263	5.44	56601.8
CaMYB31	>Capana04g000348	Chr04	5475905	5476498	-	2	101	594	6.83	11343.5
CaMYB32	>Capana04g000833	Chr04	16236099	16241582	-	6	585	5484	9.4	61945.9
CaMYB33	>Capana04g001666	Chr04	76050167	76050739	+	1	190	573	9.74	22160.7
CaMYB34	>Capana04g002145	Chr04	176704684	176706589	+	6	319	1906	6.67	35859.3
CaMYB35	>Capana05g000373	Chr05	8121795	8127559	+	6	663	5765	5.53	73479.7
CaMYB36	>Capana05g000377	Chr05	8162503	8167325	-	3	362	4823	4.53	40428.7
CaMYB37	>Capana05g000644	Chr05	21465586	21467626	-	2	271	2041	8.77	29509.9
CaMYB38	>Capana05g000757	Chr05	29190520	29192984	+	6	254	2465	9.33	29748.6
CaMYB39	>Capana05g000907	Chr05	35121771	35129633	-	6	635	7863	6.17	69387.7
CaMYB40	>Capana05g001626	Chr05	158320271	158320621	+	1	116	351	11.39	13273.4
CaMYB41	>Capana05g001676	Chr05	164129429	164132387	-	5	122	2959	7.94	13834.7
CaMYB42	>Capana05g002444	Chr05	215375611	215378641	+	2	192	3031	5.53	21960.3
CaMYB43	>Capana05g002541	Chr05	216751983	216754843	+	6	404	2861	5.8	43677.3
CaMYB44	>Capana06g000276	Chr06	3550568	3553057	-	5	464	2490	8.38	51932.1
CaMYB45	>Capana06g000362	Chr06	5197223	5198862	+	2	321	1640	6.32	36005.7
CaMYB46	>Capana06g000403	Chr06	5817726	5818607	-	1	293	882	6	32610.7
CaMYB47	>Capana06g000688	Chr06	10739026	10739346	+	1	106	321	6.05	11408.9
CaMYB48	>Capana06g000979	Chr06	17187631	17189795	+	4	260	2165	8.57	28168.8
CaMYB49	>Capana06g001477	Chr06	33772860	33775322	-	6	246	2463	8.84	27384.1
CaMYB50	>Capana06g001571	Chr06	38165007	38169434	-	11	557	4428	6.17	61800.7
CaMYB51	>Capana06g001751	Chr06	49908303	49926843	+	9	791	18541	6	86353.7
CaMYB52	>Capana06g002259	Chr06	123601768	123603493	+	5	377	1726	8.86	42504.9
CaMYB53	>Capana06g002501	Chr06	169117252	169127035	-	8	335	9784	9.92	37128.7
CaMYB54	>Capana06g002698	Chr06	193625302	193626375	-	2	319	1074	6.09	35301.7
CaMYB55	>Capana06g002910	Chr06	212029238	212030538	-	2	218	1301	9.44	25039.4
CaMYB56	>Capana07g000902	Chr07	113348051	113359090	-	4	154	11040	8.99	16984.1
CaMYB57	>Capana07g001214	Chr07	164870661	164889191	+	12	529	18531	5.79	59990.8
CaMYB58	>Capana07g001483	Chr07	187377743	187379290	-	4	133	1548	4.76	14820.5
CaMYB59	>Capana07g001606	Chr07	192826439	192827083	-	2	172	645	7.7	19852.2
CaMYB60	>Capana07g001754	Chr07	199782308	199786056	+	6	447	3749	6.51	48812.2
CaMYB61	>Capana08g000974	Chr08	122972178	122979630	-	8	319	7453	9.18	35838.9
CaMYB62	>Capana08g001163	Chr08	125839796	125841748	-	1	650	1953	8.35	74063.3
CaMYB63	>Capana08g002436	Chr08	146816475	146818836	-	5	407	2362	8.62	45369
CaMYB64	>Capana09g000064	Chr09	1430274	1434744	+	6	683	4471	5.87	75167.8
CaMYB65	>Capana09g000332	Chr09	10615737	10618730	-	5	407	2994	7.41	44905.8
CaMYB66	>Capana09g000463	Chr09	15892892	15896990	-	5	127	4099	10.36	14554.8
CaMYB67	>Capana09g001417	Chr09	157371132	157384028	-	13	948	12897	9.7	103534
CaMYB68	>Capana09g001808	Chr09	207413208	207417835	-	5	397	4628	5.74	43660.7
CaMYB69	>Capana09g001914	Chr09	215307935	215309540	-	3	313	1606	9.65	35265.7
CaMYB70	>Capana09g002209	Chr09	234306456	234315202	-	9	546	8747	7.01	61298.1
CaMYB71	>Capana09g002226	Chr09	234605374	234622533	-	23	1260	17160	5.52	140920
CaMYB72	>Capana10g000333	Chr10	8342847	8348912	+	6	313	6066	9.03	34824.8
CaMYB73	>Capana10g001372	Chr10	148019539	148020557	+	2	282	1019	6.38	32601.5
CaMYB74	>Capana10g001453	Chr10	157393979	157394529	+	2	119	551	9.84	14251.6
CaMYB75	>Capana10g001566	Chr10	165982292	165984596	+	6	416	2305	6.77	46793.3
CaMYB76	>Capana10g001790	Chr10	183572414	183578266	-	7	265	5853	8.71	29441.1
CaMYB77	>Capana10g001989	Chr10	193599491	193602899	-	8	569	3409	6.21	64551.2
CaMYB78	>Capana10g002002	Chr10	195508108	195510439	-	6	408	2332	6.06	45572.8
CaMYB79	>Capana10g002146	Chr10	199363406	199364230	-	1	274	825	8.11	29932.8
CaMYB80	>Capana10g002201	Chr10	200556004	200557730	+	6	359	1727	5.16	40757.1
CaMYB81	>Capana10g002382	Chr10	203303730	203307918	-	6	389	4189	6.07	44247
CaMYB82	>Capana10g002453	Chr10	204297522	204298394	-	1	290	873	6.42	31841.7
CaMYB83	>Capana11g000053	Chr11	1863846	1868583	+	10	603	4738	5.95	68226.3
CaMYB84	>Capana11g000489	Chr11	14571028	14572941	-	2	361	1914	5.7	39139
CaMYB85	>Capana11g001030	Chr11	98813212	98816708	-	5	448	3497	7.61	50056
CaMYB86	>Capana11g002241	Chr11	216182118	216186075	-	5	396	3958	6.53	43845.3
CaMYB87	>Capana12g000157	Chr12	2698224	2702038	+	6	564	3815	5.69	63334.7
CaMYB88	>Capana12g000183	Chr12	3025159	3025709	-	3	116	551	9.5	13714.9
CaMYB89	>Capana12g000291	Chr12	4720360	4726835	+	6	259	6476	6	28562.4
CaMYB90	>Capana12g000332	Chr12	6404634	6409276	+	8	397	4643	9.58	44249.8
CaMYB91	>Capana12g000624	Chr12	16939569	16941148	+	5	326	1580	7.73	36617.9
CaMYB92	>Capana12g000869	Chr12	29677563	29681411	+	4	249	3849	5.1	27382
CaMYB93	>Capana12g001012	Chr12	40869247	40883486	+	7	943	14240	4.94	103098
CaMYB94	>Capana12g001228	Chr12	62112339	62120339	-	3	381	8001	6.93	40744.6
CaMYB95	>Capana00g000732	Chr00	293529117	293529701	+	1	194	585	5.96	22022.7
CaMYB96	>Capana00g001400	Chr00	390068115	390069781	-	2	401	1667	4.66	43505.9
CaMYB97	>Capana00g001401	Chr00	390086006	390087032	-	2	163	1027	5.64	18099.1
CaMYB98	>Capana00g001697	Chr00	421459981	421461528	-	4	133	1548	4.76	14820.5
CaMYB99	>Capana00g003276	Chr00	538837608	538839576	+	3	106	1969	9.98	12344.4
CaMYB100	>Capana00g003770	Chr00	580167878	580173616	-	11	446	5739	6.29	50890.9
CaMYB101	>Capana00g004437	Chr00	643742935	643743561	-	3	116	627	6.11	12979
CaMYB102	>Capana00g004643	Chr00	664192040	664193748	+	5	293	1709	8.68	33112
CaMYB103	>Capana00g004865	Chr00	671225123	671229211	-	7	355	4089	6.54	38722.3

## Sheet: Sheet3
Table S3 Syntenic MYB-Related gene pairs among tomato, pepper and Arabidopsis
Chromosome	Gene ID	Name	Chromosome	Gene ID	Name
Ca06	Capana06g000979	CaMYB48	Ca03	Capana03g001041	CaMYB21
Ca06	Capana06g000403	CaMYB46	Ca05	Capana05g000373	CaMYB35
Ca06	Capana06g002698	CaMYB54	Ca06	Capana06g000403	CaMYB46
Ca10	Capana10g002453	CaMYB82	Ca10	Capana10g002146	CaMYB79
Ca08	Capana08g002436	CaMYB63	Ca02	Capana02g003134	CaMYB17
Ca10	Capana10g002382	CaMYB81	Ca10	Capana10g002201	CaMYB80
Sl02	Solyc02g036370.2.1	SlMYB14	Ca02	Capana02g000058	CaMYB11
Sl03	Solyc03g098320.2.1	SlMYB27	Ca03	Capana03g001546	CaMYB25
Sl02	Solyc02g036370.2.1	SlMYB14	Ca02	Capana02g002266	CaMYB14
Sl03	Solyc03g113530.2.1	SlMYB28	Ca03	Capana03g001055	CaMYB22
Sl10	Solyc10g084370.1.1	SlMYB103	Ca10	Capana10g001790	CaMYB76
Sl04	Solyc04g082760.2.1	SlMYB46	Ca04	Capana04g000043	CaMYB30
Sl01	Solyc01g096700.2.1	SlMYB9	Ca08	Capana08g001163	CaMYB62
Sl01	Solyc01g109510.2.1	SlMYB12	Ca12	Capana12g001012	CaMYB93
Sl07	Solyc07g047610.2.1	SlMYB75	Ca07	Capana07g001214	CaMYB57
Sl01	Solyc01g095030.2.1	SlMYB7	Ca08	Capana08g000974	CaMYB61
Sl03	Solyc03g113620.2.1	SlMYB29	Ca06	Capana06g000979	CaMYB48
Sl06	Solyc06g071230.2.1	SlMYB67	Ca06	Capana06g000979	CaMYB48
Sl08	Solyc08g078340.2.1	SlMYB83	Ca01	Capana01g000654	CaMYB1
Sl06	Solyc06g060120.2.1	SlMYB62	Ca06	Capana06g001751	CaMYB51
Sl03	Solyc03g113620.2.1	SlMYB29	Ca03	Capana03g001041	CaMYB21
Sl06	Solyc06g071230.2.1	SlMYB67	Ca03	Capana03g001041	CaMYB21
Sl06	Solyc06g036300.2.1	SlMYB60	Ca06	Capana06g002501	CaMYB53
Sl01	Solyc01g065540.2.1	SlMYB3	Ca01	Capana01g002340	CaMYB5
Sl10	Solyc10g083340.1.1	SlMYB102	Ca10	Capana10g002002	CaMYB78
Sl10	Solyc10g085620.1.1	SlMYB104	Ca10	Capana10g001566	CaMYB75
Sl09	Solyc09g072830.2.1	SlMYB91	Ca03	Capana03g003418	CaMYB28
Sl06	Solyc06g005680.2.1	SlMYB56	Ca06	Capana06g000403	CaMYB46
Sl06	Solyc06g076350.2.1	SlMYB70	Ca06	Capana06g000403	CaMYB46
Sl11	Solyc11g069850.1.1	SlMYB112	Ca11	Capana11g000053	CaMYB83
Sl09	Solyc09g007990.2.1	SlMYB88	Ca11	Capana11g000053	CaMYB83
Sl09	Solyc09g007990.2.1	SlMYB88	Ca09	Capana09g002209	CaMYB70
Sl05	Solyc05g054390.2.1	SlMYB53	Ca05	Capana05g000373	CaMYB35
Sl06	Solyc06g005680.2.1	SlMYB56	Ca06	Capana06g002698	CaMYB54
Sl06	Solyc06g076350.2.1	SlMYB70	Ca06	Capana06g002698	CaMYB54
Sl02	Solyc02g081640.2.1	SlMYB18	Ca02	Capana02g002324	CaMYB15
Sl10	Solyc10g080960.1.1	SlMYB101	Ca10	Capana10g002453	CaMYB82
Sl10	Solyc10g078310.1.1	SlMYB97	Ca10	Capana10g002453	CaMYB82
Sl07	Solyc07g052490.2.1	SlMYB77	Ca07	Capana07g001483	CaMYB58
Sl08	Solyc08g077230.2.1	SlMYB82	Ca01	Capana01g000809	CaMYB2
Sl12	Solyc12g098370.1.1	SlMYB131	Ca12	Capana12g000291	CaMYB89
Sl09	Solyc09g091880.2.1	SlMYB92	Ca12	Capana12g000291	CaMYB89
Sl03	Solyc03g121990.2.1	SlMYB33	Ca03	Capana03g000131	CaMYB18
Sl08	Solyc08g077230.2.1	SlMYB82	Ca06	Capana06g001571	CaMYB50
Sl06	Solyc06g061030.2.1	SlMYB63	Ca06	Capana06g001571	CaMYB50
Sl05	Solyc05g055940.2.1	SlMYB54	Ca05	Capana05g002541	CaMYB43
Sl07	Solyc07g053630.2.1	SlMYB78	Ca07	Capana07g001754	CaMYB60
Sl06	Solyc06g066180.2.1	SlMYB64	Ca06	Capana06g001477	CaMYB49
Sl08	Solyc08g076010.2.1	SlMYB81	Ca06	Capana06g001477	CaMYB49
Sl05	Solyc05g054390.2.1	SlMYB53	Ca12	Capana12g000157	CaMYB87
Sl12	Solyc12g099380.1.1	SlMYB132	Ca12	Capana12g000157	CaMYB87
Sl07	Solyc07g053630.2.1	SlMYB78	Ca10	Capana10g000333	CaMYB72
Sl04	Solyc04g076360.2.1	SlMYB44	Ca04	Capana04g000833	CaMYB32
Sl10	Solyc10g080960.1.1	SlMYB101	Ca10	Capana10g002146	CaMYB79
Sl10	Solyc10g078310.1.1	SlMYB97	Ca10	Capana10g002146	CaMYB79
Sl09	Solyc09g091880.2.1	SlMYB92	Ca03	Capana03g004350	CaMYB29
Sl06	Solyc06g082510.2.1	SlMYB71	Ca06	Capana06g000276	CaMYB44
Sl04	Solyc04g008480.1.1	SlMYB36	Ca05	Capana05g000757	CaMYB38
Sl08	Solyc08g076010.2.1	SlMYB81	Ca01	Capana01g000873	CaMYB3
Sl03	Solyc03g006150.2.1	SlMYB23	Ca02	Capana02g001744	CaMYB12
Sl02	Solyc02g076670.2.1	SlMYB16	Ca02	Capana02g001744	CaMYB12
Sl01	Solyc01g108300.2.1	SlMYB11	Ca08	Capana08g002436	CaMYB63
Sl02	Solyc02g090400.2.1	SlMYB22	Ca08	Capana08g002436	CaMYB63
Sl05	Solyc05g009720.2.1	SlMYB48	Ca11	Capana11g002241	CaMYB86
Sl12	Solyc12g089170.1.1	SlMYB129	Ca04	Capana04g000348	CaMYB31
Sl05	Solyc05g007890.2.1	SlMYB47	Ca04	Capana04g002145	CaMYB34
Sl09	Solyc09g008100.2.1	SlMYB89	Ca09	Capana09g002226	CaMYB71
Sl10	Solyc10g078720.1.1	SlMYB98	Ca10	Capana10g002382	CaMYB81
Sl04	Solyc04g008050.2.1	SlMYB35	Ca05	Capana05g000907	CaMYB39
Sl09	Solyc09g010340.1.1	SlMYB90	Ca09	Capana09g001914	CaMYB69
Sl01	Solyc01g067560.2.1	SlMYB4	Ca01	Capana01g003142	CaMYB9
Sl02	Solyc02g080860.1.1	SlMYB17	Ca02	Capana02g002225	CaMYB13
Sl12	Solyc12g006280.1.1	SlMYB116	Ca09	Capana09g000463	CaMYB66
Sl01	Solyc01g108300.2.1	SlMYB11	Ca02	Capana02g003134	CaMYB17
Sl02	Solyc02g090400.2.1	SlMYB22	Ca02	Capana02g003134	CaMYB17
Sl01	Solyc01g079210.2.1	SlMYB6	Ca01	Capana01g002810	CaMYB8
Sl06	Solyc06g069560.1.1	SlMYB66	Ca03	Capana03g000848	CaMYB20
Sl10	Solyc10g078720.1.1	SlMYB98	Ca10	Capana10g002201	CaMYB80
Sl04	Solyc04g076360.2.1	SlMYB44	Ca12	Capana12g000869	CaMYB92
Sl12	Solyc12g087970.1.1	SlMYB127	Ca12	Capana12g000869	CaMYB92
Sl12	Solyc12g006800.1.1	SlMYB117	Ca09	Capana09g000332	CaMYB65
Sl12	Solyc12g010330.1.1	SlMYB119	Ca09	Capana09g000064	CaMYB64
Sl07	Solyc07g005140.2.1	SlMYB72	Ca09	Capana09g000064	CaMYB64
Sl04	Solyc04g008870.2.1	SlMYB37	Ca05	Capana05g000644	CaMYB37
Sl03	Solyc03g119740.2.1	SlMYB31	Ca03	Capana03g000662	CaMYB19
Sl03	Solyc03g019800.2.1	SlMYB24	Ca03	Capana03g001450	CaMYB23
At5	AT5G08520.1	AtMYB52	Sl04	Solyc04g008870.2.1	SlMYB37
At1	AT1G49010.1	AtMYB14	Sl03	Solyc03g119740.2.1	SlMYB31
At1	AT1G18960.1	AtMYB11	Sl03	Solyc03g113530.2.1	SlMYB28
At5	AT5G56840.1	AtMYB60	Sl12	Solyc12g008800.1.1	SlMYB118
At3	AT3G09600.1	AtMYB30	Sl10	Solyc10g084370.1.1	SlMYB103
At5	AT5G02840.1	AtMYB48	Sl10	Solyc10g084370.1.1	SlMYB103
At1	AT1G19000.1	AtMYB12	Sl03	Solyc03g113620.2.1	SlMYB29
At1	AT1G74840.1	AtMYB21	Sl03	Solyc03g113620.2.1	SlMYB29
At1	AT1G01520.1	AtMYB3	Sl01	Solyc01g095030.2.1	SlMYB7
At4	AT4G01280.1	AtMYB41	Sl01	Solyc01g095030.2.1	SlMYB7
At1	AT1G19000.1	AtMYB12	Sl06	Solyc06g071230.2.1	SlMYB67
At1	AT1G70000.1	AtMYB17	Sl06	Solyc06g071230.2.1	SlMYB67
At1	AT1G74840.1	AtMYB21	Sl06	Solyc06g071230.2.1	SlMYB67
At5	AT5G47390.1	AtMYB57	Sl08	Solyc08g078340.2.1	SlMYB83
At3	AT3G16350.1	AtMYB36	Sl12	Solyc12g044610.1.1	SlMYB126
At5	AT5G52660.1	AtMYB58	Sl06	Solyc06g036300.2.1	SlMYB60
At3	AT3G49850.1	AtMYB38	Sl02	Solyc02g064630.2.1	SlMYB15
At5	AT5G67580.1	AtMYB64	Sl02	Solyc02g064630.2.1	SlMYB15
At5	AT5G61620.1	AtMYB63	Sl06	Solyc06g034030.2.1	SlMYB59
At1	AT1G01380.1	AtMYB2	Sl01	Solyc01g095640.1.1	SlMYB8
At2	AT2G46410.1	AtMYB28	Sl01	Solyc01g095640.1.1	SlMYB8
At4	AT4G01060.1	AtMYB40	Sl01	Solyc01g095640.1.1	SlMYB8
At5	AT5G53200.1	AtMYB59	Sl01	Solyc01g095640.1.1	SlMYB8
At1	AT1G17520.1	AtMYB9	Sl03	Solyc03g121840.2.1	SlMYB32
At1	AT1G72740.1	AtMYB20	Sl03	Solyc03g121840.2.1	SlMYB32
At1	AT1G17460.1	AtMYB8	Sl03	Solyc03g121990.2.1	SlMYB33
At1	AT1G72650.1	AtMYB19	Sl03	Solyc03g121990.2.1	SlMYB33
At1	AT1G58220.1	AtMYB16	Sl04	Solyc04g076360.2.1	SlMYB44
At1	AT1G58220.1	AtMYB16	Sl12	Solyc12g087970.1.1	SlMYB127
At1	AT1G19510.1	AtMYB13	Sl04	Solyc04g080500.2.1	SlMYB45
At1	AT1G75250.1	AtMYB22	Sl04	Solyc04g080500.2.1	SlMYB45
At4	AT4G36570.1	AtMYB45	Sl04	Solyc04g080500.2.1	SlMYB45
At1	AT1G19510.1	AtMYB13	Sl12	Solyc12g089170.1.1	SlMYB129
At1	AT1G75250.1	AtMYB22	Sl12	Solyc12g089170.1.1	SlMYB129
At2	AT2G21650.1	AtMYB25	Sl10	Solyc10g052470.1.1	SlMYB95
At4	AT4G39250.1	AtMYB46	Sl10	Solyc10g052470.1.1	SlMYB95
At2	AT2G03470.1	AtMYB23	Sl03	Solyc03g115440.1.1	SlMYB30
Ca08	Capana08g000974	CaMYB61	At1	AT1G01520.1	AtMYB3
Ca06	Capana06g000979	CaMYB48	At1	AT1G19000.1	AtMYB12
Ca03	Capana03g001041	CaMYB21	At1	AT1G19000.1	AtMYB12
Ca06	Capana06g000979	CaMYB48	At1	AT1G70000.1	AtMYB17
Ca03	Capana03g001041	CaMYB21	At1	AT1G70000.1	AtMYB17
Ca06	Capana06g000979	CaMYB48	At1	AT1G74840.1	AtMYB21
Ca03	Capana03g001041	CaMYB21	At1	AT1G74840.1	AtMYB21
Ca10	Capana10g001790	CaMYB76	At3	AT3G09600.1	AtMYB30
Ca05	Capana05g002444	CaMYB42	At3	AT3G10580.1	AtMYB32
Ca02	Capana02g002266	CaMYB14	At5	AT5G37260.1	AtMYB55
Ca01	Capana01g000654	CaMYB1	At5	AT5G47390.1	AtMYB57
Ca03	Capana03g001055	CaMYB22	At1	AT1G18960.1	AtMYB11
Ca04	Capana04g000833	CaMYB32	At1	AT1G58220.1	AtMYB16
Ca03	Capana03g000131	CaMYB18	At1	AT1G17460.1	AtMYB8
Ca03	Capana03g000131	CaMYB18	At1	AT1G72650.1	AtMYB19
Ca04	Capana04g000348	CaMYB31	At4	AT4G36570.1	AtMYB45
Ca03	Capana03g000662	CaMYB19	At1	AT1G49010.1	AtMYB14
Ca10	Capana10g001372	CaMYB73	At2	AT2G38090.1	AtMYB27
Ca05	Capana05g002444	CaMYB42	At5	AT5G04760.1	AtMYB50
Ca03	Capana03g000848	CaMYB20	At2	AT2G03470.1	AtMYB23

## Sheet: Sheet4
Table S4 cis-Elements Analysis of the MYB-Related genes.
Name	Site Name	Sequence	Position	Matrix Score	Strand（"+"means forward strand,"-"means reverse strand）	Organism	Function
CaMYB100	G-box	CCACGTAA	1337	8	+	Brassica napus	cis-acting regulatory element involved in light responsiveness
CaMYB100	G-box	TACGTG	1338	6	-	Arabidopsis thaliana	cis-acting regulatory element involved in light responsiveness
CaMYB100	circadian	CAAAGATATC	651	9	+	Lycopersicon esculentum	cis-acting regulatory element involved in circadian control
CaMYB100	LTR	CCGAAA	743	6	-	Hordeum vulgare	cis-acting element involved in low-temperature responsiveness
CaMYB100	Sp1	GGGCGG	1064	6	+	Oryza sativa	light responsive element
CaMYB100	MBSI	aaaAaaC(G/C)GTTA	395	10.5	-	Petunia hybrida	MYB binding site involved in flavonoid biosynthetic genes regulation
CaMYB100	TGACG-motif	TGACG	520	5	+	Hordeum vulgare	cis-acting regulatory element involved in the MeJA-responsiveness
CaMYB100	G-Box	CACGTT	1343	6	-	Pisum sativum	cis-acting regulatory element involved in light responsiveness
CaMYB100	MBS	CAACTG	177	6	-	Arabidopsis thaliana	MYB binding site involved in drought-inducibility
CaMYB100	MBS	CAACTG	1834	6	+	Arabidopsis thaliana	MYB binding site involved in drought-inducibility
CaMYB100	TCA-element	CCATCTTTTT	752	9	-	Nicotiana tabacum	cis-acting element involved in salicylic acid responsiveness
CaMYB100	GT1-motif	GGTTAAT	1008	7	+	Avena sativa	light responsive element
CaMYB100	GT1-motif	GGTTAA	1660	6	-	Arabidopsis thaliana	light responsive element
CaMYB100	CGTCA-motif	CGTCA	520	5	-	Hordeum vulgare	cis-acting regulatory element involved in the MeJA-responsiveness
CaMYB100	HD-Zip 1	CAAT(A/T)ATTG	1865	8.5	-	Arabidopsis thaliana	element involved in differentiation of the palisade mesophyll cells
CaMYB100	TC-rich repeats	GTTTTCTTAC	990	9	-	Nicotiana tabacum	cis-acting element involved in defense and stress responsiveness
CaMYB100	ABRE	ACGTG	1338	5	-	Arabidopsis thaliana	cis-acting element involved in the abscisic acid responsiveness
CaMYB100	ABRE	ACGTG	1344	5	+	Arabidopsis thaliana	cis-acting element involved in the abscisic acid responsiveness
CaMYB101	TGACG-motif	TGACG	1734	5	-	Hordeum vulgare	cis-acting regulatory element involved in the MeJA-responsiveness
CaMYB101	MBS	CAACTG	1824	6	-	Arabidopsis thaliana	MYB binding site involved in drought-inducibility
CaMYB101	TCA-element	CCATCTTTTT	1110	9	+	Nicotiana tabacum	cis-acting element involved in salicylic acid responsiveness
CaMYB101	TCA-element	CCATCTTTTT	1965	9	+	Nicotiana tabacum	cis-acting element involved in salicylic acid responsiveness
CaMYB101	MRE	AACCTAA	757	7	-	Petroselinum crispum	MYB binding site involved in light responsiveness
CaMYB101	GT1-motif	GGTTAA	590	6	-	Arabidopsis thaliana	light responsive element
CaMYB101	TC-rich repeats	GTTTTCTTAC	636	9	-	Nicotiana tabacum	cis-acting element involved in defense and stress responsiveness
CaMYB101	ABRE	ACGTG	190	5	-	Arabidopsis thaliana	cis-acting element involved in the abscisic acid responsiveness
CaMYB101	ABRE	ACGTG	245	5	-	Arabidopsis thaliana	cis-acting element involved in the abscisic acid responsiveness
CaMYB101	ABRE	ACGTG	300	5	-	Arabidopsis thaliana	cis-acting element involved in the abscisic acid responsiveness
CaMYB101	CGTCA-motif	CGTCA	1734	5	+	Hordeum vulgare	cis-acting regulatory element involved in the MeJA-responsiveness
CaMYB101	G-box	CACGTC	190	6	+	Zea mays	cis-acting regulatory element involved in light responsiveness
CaMYB101	G-box	CACGTC	245	6	+	Zea mays	cis-acting regulatory element involved in light responsiveness
CaMYB101	G-box	CACGTC	300	6	+	Zea mays	cis-acting regulatory element involved in light responsiveness
CaMYB101	ARE	AAACCA	642	6	+	Zea mays	cis-acting regulatory element essential for the anaerobic induction
CaMYB101	GC-motif	CCCCCG	463	6	+	Zea mays	enhancer-like element involved in anoxic specific inducibility
CaMYB102	WUN-motif	AAATTTCCT	701	9	+	Brassica oleracea	wound-responsive element
CaMYB102	ARE	AAACCA	415	6	+	Zea mays	cis-acting regulatory element essential for the anaerobic induction
CaMYB102	GC-motif	CCCCCG	534	6	+	Zea mays	enhancer-like element involved in anoxic specific inducibility
CaMYB102	Sp1	GGGCGG	476	6	-	Oryza sativa	light responsive element
CaMYB102	G-box	TACGTG	65	6	-	Arabidopsis thaliana	cis-acting regulatory element involved in light responsiveness
CaMYB102	G-box	CACGTG	334	6	+	Arabidopsis thaliana	cis-acting regulatory element involved in light responsiveness
CaMYB102	G-box	TACGTG	1593	6	-	Arabidopsis thaliana	cis-acting regulatory element involved in light responsiveness
CaMYB102	circadian	CAAAGATATC	148	9	+	Lycopersicon esculentum	cis-acting regulatory element involved in circadian control
CaMYB102	ACE	CTAACGTATT	387	9	-	Petroselinum crispum	cis-acting element involved in light responsiveness
CaMYB102	ABRE	ACGTG	65	5	-	Arabidopsis thaliana	cis-acting element involved in the abscisic acid responsiveness
CaMYB102	ABRE	CACGTG	334	6	+	Arabidopsis thaliana	cis-acting element involved in the abscisic acid responsiveness
CaMYB102	ABRE	ACGTG	335	5	+	Arabidopsis thaliana	cis-acting element involved in the abscisic acid responsiveness
CaMYB102	ABRE	ACGTG	1593	5	-	Arabidopsis thaliana	cis-acting element involved in the abscisic acid responsiveness
CaMYB102	GT1-motif	GGTTAA	296	6	-	Arabidopsis thaliana	light responsive element
CaMYB102	GT1-motif	GGTTAAT	685	7	+	Avena sativa	light responsive element
CaMYB102	GT1-motif	GGTTAA	1105	6	+	Arabidopsis thaliana	light responsive element
CaMYB102	GT1-motif	GGTTAAT	1229	7	+	Avena sativa	light responsive element
CaMYB102	MBS	CAACTG	680	6	-	Arabidopsis thaliana	MYB binding site involved in drought-inducibility
CaMYB102	G-Box	CACGTG	334	6	+	Pisum sativum	cis-acting regulatory element involved in light responsiveness
CaMYB103	GCN4_motif	TGAGTCA	1076	7	+	Oryza sativa	cis-regulatory element involved in endosperm expression
CaMYB103	ARE	AAACCA	871	6	-	Zea mays	cis-acting regulatory element essential for the anaerobic induction
CaMYB103	TGA-element	AACGAC	386	6	-	Brassica oleracea	auxin-responsive element
CaMYB103	GARE-motif	TCTGTTG	167	7	-	Brassica oleracea	gibberellin-responsive element
CaMYB103	MBS	CAACTG	1701	6	+	Arabidopsis thaliana	MYB binding site involved in drought-inducibility
CaMYB103	GT1-motif	GGTTAA	852	6	-	Arabidopsis thaliana	light responsive element
CaMYB103	GT1-motif	GGTTAA	923	6	-	Arabidopsis thaliana	light responsive element
CaMYB5	MRE	AACCTAA	628	7	-	Petroselinum crispum	MYB binding site involved in light responsiveness
CaMYB5	MRE	AACCTAA	1957	7	-	Petroselinum crispum	MYB binding site involved in light responsiveness
CaMYB5	GARE-motif	TCTGTTG	1825	7	+	Brassica oleracea	gibberellin-responsive element
CaMYB5	GARE-motif	TCTGTTG	1868	7	+	Brassica oleracea	gibberellin-responsive element
CaMYB5	GARE-motif	TCTGTTG	1965	7	+	Brassica oleracea	gibberellin-responsive element
CaMYB5	MBS	CAACTG	150	6	-	Arabidopsis thaliana	MYB binding site involved in drought-inducibility
CaMYB5	G-Box	CACGTG	790	6	+	Pisum sativum	cis-acting regulatory element involved in light responsiveness
CaMYB5	MBSI	aaaAaaC(G/C)GTTA	1692	10.5	+	Petunia hybrida	MYB binding site involved in flavonoid biosynthetic genes regulation
CaMYB5	TC-rich repeats	ATTCTCTAAC	1381	9	+	Nicotiana tabacum	cis-acting element involved in defense and stress responsiveness
CaMYB5	ABRE	CACGTG	790	6	+	Arabidopsis thaliana	cis-acting element involved in the abscisic acid responsiveness
CaMYB5	ABRE	ACGTG	791	5	+	Arabidopsis thaliana	cis-acting element involved in the abscisic acid responsiveness
CaMYB5	G-box	CACGAC	215	6	-	Zea mays	cis-acting regulatory element involved in light responsiveness
CaMYB5	G-box	CACGTG	790	6	+	Arabidopsis thaliana	cis-acting regulatory element involved in light responsiveness
CaMYB5	CAT-box	GCCACT	1023	6	-	Arabidopsis thaliana	cis-acting regulatory element related to meristem expression
CaMYB5	ARE	AAACCA	97	6	+	Zea mays	cis-acting regulatory element essential for the anaerobic induction
CaMYB5	ARE	AAACCA	1448	6	+	Zea mays	cis-acting regulatory element essential for the anaerobic induction
CaMYB5	ARE	AAACCA	1695	6	+	Zea mays	cis-acting regulatory element essential for the anaerobic induction
CaMYB6	AuxRR-core	GGTCCAT	1312	7	+	Nicotiana tabacum	cis-acting regulatory element involved in auxin responsiveness
CaMYB6	AuxRR-core	GGTCCAT	1955	7	+	Nicotiana tabacum	cis-acting regulatory element involved in auxin responsiveness
CaMYB6	CAT-box	GCCACT	1549	6	-	Arabidopsis thaliana	cis-acting regulatory element related to meristem expression
CaMYB6	ARE	AAACCA	560	6	+	Zea mays	cis-acting regulatory element essential for the anaerobic induction
CaMYB6	ARE	AAACCA	907	6	+	Zea mays	cis-acting regulatory element essential for the anaerobic induction
CaMYB6	ARE	AAACCA	1812	6	-	Zea mays	cis-acting regulatory element essential for the anaerobic induction
CaMYB6	CCAAT-box	CAACGG	1886	6	+	Hordeum vulgare	MYBHv1 binding site
CaMYB6	MBS	CAACTG	340	6	+	Arabidopsis thaliana	MYB binding site involved in drought-inducibility
CaMYB6	GARE-motif	TCTGTTG	759	7	+	Brassica oleracea	gibberellin-responsive element
CaMYB6	TCA-element	CCATCTTTTT	312	9	-	Nicotiana tabacum	cis-acting element involved in salicylic acid responsiveness
CaMYB6	TGACG-motif	TGACG	266	5	+	Hordeum vulgare	cis-acting regulatory element involved in the MeJA-responsiveness
CaMYB6	TGACG-motif	TGACG	1031	5	+	Hordeum vulgare	cis-acting regulatory element involved in the MeJA-responsiveness
CaMYB6	TGACG-motif	TGACG	1240	5	-	Hordeum vulgare	cis-acting regulatory element involved in the MeJA-responsiveness
CaMYB6	CGTCA-motif	CGTCA	266	5	-	Hordeum vulgare	cis-acting regulatory element involved in the MeJA-responsiveness
CaMYB6	CGTCA-motif	CGTCA	1031	5	-	Hordeum vulgare	cis-acting regulatory element involved in the MeJA-responsiveness
CaMYB6	CGTCA-motif	CGTCA	1240	5	+	Hordeum vulgare	cis-acting regulatory element involved in the MeJA-responsiveness
CaMYB7	CAT-box	GCCACT	792	6	+	Arabidopsis thaliana	cis-acting regulatory element related to meristem expression
CaMYB7	CAT-box	GCCACT	1406	6	+	Arabidopsis thaliana	cis-acting regulatory element related to meristem expression
CaMYB7	G-box	CACGTG	922	6	+	Arabidopsis thaliana	cis-acting regulatory element involved in light responsiveness
CaMYB7	G-box	CACGTG	1603	6	-	Arabidopsis thaliana	cis-acting regulatory element involved in light responsiveness
CaMYB7	ARE	AAACCA	1584	6	+	Zea mays	cis-acting regulatory element essential for the anaerobic induction
CaMYB7	TGA-element	AACGAC	276	6	-	Brassica oleracea	auxin-responsive element
CaMYB7	TGACG-motif	TGACG	485	5	-	Hordeum vulgare	cis-acting regulatory element involved in the MeJA-responsiveness
CaMYB7	TGACG-motif	TGACG	684	5	+	Hordeum vulgare	cis-acting regulatory element involved in the MeJA-responsiveness
CaMYB7	MBS	CAACTG	379	6	+	Arabidopsis thaliana	MYB binding site involved in drought-inducibility
CaMYB7	TCA-element	TCAGAAGAGG	267	9	+	Brassica oleracea	cis-acting element involved in salicylic acid responsiveness
CaMYB7	G-Box	CACGTG	922	6	+	Pisum sativum	cis-acting regulatory element involved in light responsiveness
CaMYB7	G-Box	CACGTG	1603	6	-	Pisum sativum	cis-acting regulatory element involved in light responsiveness
CaMYB7	ABRE	CACGTG	922	6	+	Arabidopsis thaliana	cis-acting element involved in the abscisic acid responsiveness
CaMYB7	ABRE	ACGTG	923	5	+	Arabidopsis thaliana	cis-acting element involved in the abscisic acid responsiveness
CaMYB7	ABRE	CACGTG	1603	6	-	Arabidopsis thaliana	cis-acting element involved in the abscisic acid responsiveness
CaMYB7	ABRE	ACGTG	1604	5	+	Arabidopsis thaliana	cis-acting element involved in the abscisic acid responsiveness
CaMYB7	CGTCA-motif	CGTCA	485	5	+	Hordeum vulgare	cis-acting regulatory element involved in the MeJA-responsiveness
CaMYB7	CGTCA-motif	CGTCA	684	5	-	Hordeum vulgare	cis-acting regulatory element involved in the MeJA-responsiveness
CaMYB83	GT1-motif	GCGGTAATT	492	9	-	Oryza sativa	light responsive element
CaMYB83	TC-rich repeats	ATTCTCTAAC	1133	9	-	Nicotiana tabacum	cis-acting element involved in defense and stress responsiveness
CaMYB83	ABRE	GACACGTGGC	735	9	-	Triticum aestivum	cis-acting element involved in the abscisic acid responsiveness
CaMYB83	ABRE	CACGTG	737	6	+	Arabidopsis thaliana	cis-acting element involved in the abscisic acid responsiveness
CaMYB83	ABRE	ACGTG	738	5	+	Arabidopsis thaliana	cis-acting element involved in the abscisic acid responsiveness
CaMYB83	ABRE	ACGTG	1306	5	-	Arabidopsis thaliana	cis-acting element involved in the abscisic acid responsiveness
CaMYB83	ABRE	ACGTG	1474	5	-	Arabidopsis thaliana	cis-acting element involved in the abscisic acid responsiveness
CaMYB83	ABRE	ACGTG	1975	5	-	Arabidopsis thaliana	cis-acting element involved in the abscisic acid responsiveness
CaMYB83	MBS	CAACTG	1685	6	-	Arabidopsis thaliana	MYB binding site involved in drought-inducibility
CaMYB83	MBS	CAACTG	1798	6	-	Arabidopsis thaliana	MYB binding site involved in drought-inducibility
CaMYB83	TCA-element	CCATCTTTTT	859	9	+	Nicotiana tabacum	cis-acting element involved in salicylic acid responsiveness
CaMYB83	G-Box	CACGTG	737	6	+	Pisum sativum	cis-acting regulatory element involved in light responsiveness
CaMYB83	G-Box	CACGTT	1306	6	+	Pisum sativum	cis-acting regulatory element involved in light responsiveness
CaMYB83	G-Box	CACGTT	1474	6	+	Pisum sativum	cis-acting regulatory element involved in light responsiveness
CaMYB83	ARE	AAACCA	973	6	-	Zea mays	cis-acting regulatory element essential for the anaerobic induction
CaMYB83	circadian	CAAAGATATC	1249	9	-	Lycopersicon esculentum	cis-acting regulatory element involved in circadian control
CaMYB83	circadian	CAAAGATATC	1417	9	-	Lycopersicon esculentum	cis-acting regulatory element involved in circadian control
CaMYB83	circadian	CAAAGATATC	1774	9	-	Lycopersicon esculentum	cis-acting regulatory element involved in circadian control
CaMYB83	G-box	GCCACGTGGA	735	9	-	Arabidopsis thaliana	cis-acting regulatory element involved in light responsiveness
CaMYB83	G-box	ACACGTG(G/t)CACC	736	10.5	+	Lycopersicon esculentum	cis-acting regulatory element involved in light responsiveness
CaMYB83	G-box	CACGTG	737	6	+	Arabidopsis thaliana	cis-acting regulatory element involved in light responsiveness
CaMYB83	G-box	TACGTG	1975	6	-	Arabidopsis thaliana	cis-acting regulatory element involved in light responsiveness
CaMYB84	MBS	CAACTG	1646	6	-	Arabidopsis thaliana	MYB binding site involved in drought-inducibility
CaMYB84	ABRE	AACCCGG	318	7	-	Arabidopsis thaliana	cis-acting element involved in the abscisic acid responsiveness
CaMYB84	GT1-motif	GGTTAA	321	6	+	Arabidopsis thaliana	light responsive element
CaMYB84	GT1-motif	GGTTAA	1742	6	-	Arabidopsis thaliana	light responsive element
CaMYB84	CAT-box	GCCACT	429	6	+	Arabidopsis thaliana	cis-acting regulatory element related to meristem expression
CaMYB84	TGA-element	AACGAC	1294	6	-	Brassica oleracea	auxin-responsive element
CaMYB85	CGTCA-motif	CGTCA	1067	5	+	Hordeum vulgare	cis-acting regulatory element involved in the MeJA-responsiveness
CaMYB85	TGACG-motif	TGACG	1067	5	-	Hordeum vulgare	cis-acting regulatory element involved in the MeJA-responsiveness
CaMYB85	TGA-element	AACGAC	105	6	-	Brassica oleracea	auxin-responsive element
CaMYB85	CCAAT-box	CAACGG	1752	6	-	Hordeum vulgare	MYBHv1 binding site
CaMYB85	GCN4_motif	TGAGTCA	1398	7	-	Oryza sativa	cis-regulatory element involved in endosperm expression
CaMYB85	G-box	TAACACGTAG	93	9	+	Brassica oleracea	cis-acting regulatory element involved in light responsiveness
CaMYB86	G-box	CACGTC	1185	6	+	Zea mays	cis-acting regulatory element involved in light responsiveness
CaMYB86	ARE	AAACCA	321	6	-	Zea mays	cis-acting regulatory element essential for the anaerobic induction
CaMYB86	ARE	AAACCA	1589	6	-	Zea mays	cis-acting regulatory element essential for the anaerobic induction
CaMYB86	ARE	AAACCA	1597	6	-	Zea mays	cis-acting regulatory element essential for the anaerobic induction
CaMYB86	ARE	AAACCA	1642	6	+	Zea mays	cis-acting regulatory element essential for the anaerobic induction
CaMYB86	ARE	AAACCA	1666	6	+	Zea mays	cis-acting regulatory element essential for the anaerobic induction
CaMYB86	ARE	AAACCA	1889	6	+	Zea mays	cis-acting regulatory element essential for the anaerobic induction
CaMYB86	ARE	AAACCA	1929	6	+	Zea mays	cis-acting regulatory element essential for the anaerobic induction
CaMYB86	TGACG-motif	TGACG	393	5	-	Hordeum vulgare	cis-acting regulatory element involved in the MeJA-responsiveness
CaMYB86	TGACG-motif	TGACG	1187	5	-	Hordeum vulgare	cis-acting regulatory element involved in the MeJA-responsiveness
CaMYB86	MRE	AACCTAA	730	7	+	Petroselinum crispum	MYB binding site involved in light responsiveness
CaMYB86	G-Box	CACGTT	410	6	-	Pisum sativum	cis-acting regulatory element involved in light responsiveness
CaMYB86	GT1-motif	GGTTAAT	113	7	+	Avena sativa	light responsive element
CaMYB86	GT1-motif	GGTTAA	525	6	+	Arabidopsis thaliana	light responsive element
CaMYB86	GT1-motif	GGTTAA	1318	6	+	Arabidopsis thaliana	light responsive element
CaMYB86	TC-rich repeats	GTTTTCTTAC	179	9	-	Nicotiana tabacum	cis-acting element involved in defense and stress responsiveness
CaMYB86	TC-rich repeats	GTTTTCTTAC	1575	9	-	Nicotiana tabacum	cis-acting element involved in defense and stress responsiveness
CaMYB86	ABRE	ACGTG	411	5	+	Arabidopsis thaliana	cis-acting element involved in the abscisic acid responsiveness
CaMYB86	ABRE	ACGTG	1185	5	-	Arabidopsis thaliana	cis-acting element involved in the abscisic acid responsiveness
CaMYB86	CGTCA-motif	CGTCA	393	5	+	Hordeum vulgare	cis-acting regulatory element involved in the MeJA-responsiveness
CaMYB86	CGTCA-motif	CGTCA	1187	5	+	Hordeum vulgare	cis-acting regulatory element involved in the MeJA-responsiveness
CaMYB87	G-box	CACGTG	963	6	+	Arabidopsis thaliana	cis-acting regulatory element involved in light responsiveness
CaMYB87	G-box	CACGTG	1630	6	-	Arabidopsis thaliana	cis-acting regulatory element involved in light responsiveness
CaMYB87	LTR	CCGAAA	1	6	+	Hordeum vulgare	cis-acting element involved in low-temperature responsiveness
CaMYB87	TGACG-motif	TGACG	167	5	+	Hordeum vulgare	cis-acting regulatory element involved in the MeJA-responsiveness
CaMYB87	MBS	CAACTG	32	6	-	Arabidopsis thaliana	MYB binding site involved in drought-inducibility
CaMYB87	TCA-element	CCATCTTTTT	406	9	+	Nicotiana tabacum	cis-acting element involved in salicylic acid responsiveness
CaMYB87	G-Box	CACGTG	963	6	+	Pisum sativum	cis-acting regulatory element involved in light responsiveness
CaMYB87	G-Box	CACGTG	1630	6	-	Pisum sativum	cis-acting regulatory element involved in light responsiveness
CaMYB87	GT1-motif	GGTTAAT	171	7	+	Avena sativa	light responsive element
CaMYB87	GT1-motif	GGTTAAT	210	7	+	Avena sativa	light responsive element
CaMYB87	GT1-motif	GGTTAAT	297	7	+	Avena sativa	light responsive element
CaMYB87	ABRE	CACGTG	963	6	+	Arabidopsis thaliana	cis-acting element involved in the abscisic acid responsiveness
CaMYB87	ABRE	ACGTG	964	5	+	Arabidopsis thaliana	cis-acting element involved in the abscisic acid responsiveness
CaMYB87	ABRE	CACGTG	1630	6	-	Arabidopsis thaliana	cis-acting element involved in the abscisic acid responsiveness
CaMYB87	ABRE	ACGTG	1631	5	+	Arabidopsis thaliana	cis-acting element involved in the abscisic acid responsiveness
CaMYB87	CGTCA-motif	CGTCA	167	5	-	Hordeum vulgare	cis-acting regulatory element involved in the MeJA-responsiveness
CaMYB88	MRE	AACCTAA	402	7	+	Petroselinum crispum	MYB binding site involved in light responsiveness
CaMYB88	MBS	CAACTG	34	6	+	Arabidopsis thaliana	MYB binding site involved in drought-inducibility
CaMYB88	GT1-motif	GGTTAA	29	6	-	Arabidopsis thaliana	light responsive element
CaMYB88	GT1-motif	GGTTAA	1155	6	-	Arabidopsis thaliana	light responsive element
CaMYB88	CAT-box	GCCACT	63	6	-	Arabidopsis thaliana	cis-acting regulatory element related to meristem expression
CaMYB88	CAT-box	GCCACT	1025	6	-	Arabidopsis thaliana	cis-acting regulatory element related to meristem expression
CaMYB88	ARE	AAACCA	438	6	+	Zea mays	cis-acting regulatory element essential for the anaerobic induction
CaMYB88	LTR	CCGAAA	792	6	-	Hordeum vulgare	cis-acting element involved in low-temperature responsiveness
CaMYB89	GT1-motif	GGTTAA	449	6	+	Arabidopsis thaliana	light responsive element
CaMYB89	GT1-motif	GGTTAAT	631	7	-	Avena sativa	light responsive element
CaMYB89	GT1-motif	GGTTAA	632	6	-	Arabidopsis thaliana	light responsive element
CaMYB89	GT1-motif	GGTTAA	1288	6	-	Arabidopsis thaliana	light responsive element
CaMYB89	ABRE	ACGTG	120	5	-	Arabidopsis thaliana	cis-acting element involved in the abscisic acid responsiveness
CaMYB89	ABRE	TACGGTC	824	7	+	Arabidopsis thaliana	cis-acting element involved in the abscisic acid responsiveness
CaMYB89	ABRE	ACGTG	1476	5	+	Arabidopsis thaliana	cis-acting element involved in the abscisic acid responsiveness
CaMYB89	MRE	AACCTAA	472	7	-	Petroselinum crispum	MYB binding site involved in light responsiveness
CaMYB89	GARE-motif	TCTGTTG	1054	7	-	Brassica oleracea	gibberellin-responsive element
CaMYB89	MBS	CAACTG	1133	6	+	Arabidopsis thaliana	MYB binding site involved in drought-inducibility
CaMYB89	MBS	CAACTG	1878	6	-	Arabidopsis thaliana	MYB binding site involved in drought-inducibility
CaMYB89	G-Box	CACGTT	1475	6	-	Pisum sativum	cis-acting regulatory element involved in light responsiveness
CaMYB89	Sp1	GGGCGG	149	6	-	Oryza sativa	light responsive element
CaMYB89	ARE	AAACCA	1015	6	+	Zea mays	cis-acting regulatory element essential for the anaerobic induction
CaMYB89	ARE	AAACCA	1281	6	+	Zea mays	cis-acting regulatory element essential for the anaerobic induction
CaMYB89	ARE	AAACCA	1705	6	-	Zea mays	cis-acting regulatory element essential for the anaerobic induction
CaMYB89	ARE	AAACCA	1913	6	-	Zea mays	cis-acting regulatory element essential for the anaerobic induction
CaMYB89	LTR	CCGAAA	1793	6	-	Hordeum vulgare	cis-acting element involved in low-temperature responsiveness
CaMYB89	G-box	TACGTG	120	6	-	Arabidopsis thaliana	cis-acting regulatory element involved in light responsiveness
CaMYB90	ABRE	CACGTG	1478	6	-	Arabidopsis thaliana	cis-acting element involved in the abscisic acid responsiveness
CaMYB90	ABRE	ACGTG	1479	5	+	Arabidopsis thaliana	cis-acting element involved in the abscisic acid responsiveness
CaMYB90	ABRE	ACGTG	1862	5	+	Arabidopsis thaliana	cis-acting element involved in the abscisic acid responsiveness
CaMYB90	CGTCA-motif	CGTCA	1860	5	-	Hordeum vulgare	cis-acting regulatory element involved in the MeJA-responsiveness
CaMYB90	G-Box	CACGTG	1478	6	-	Pisum sativum	cis-acting regulatory element involved in light responsiveness
CaMYB90	GARE-motif	TCTGTTG	959	7	+	Brassica oleracea	gibberellin-responsive element
CaMYB90	GARE-motif	TCTGTTG	1349	7	+	Brassica oleracea	gibberellin-responsive element
CaMYB90	TCA-element	CCATCTTTTT	1617	9	+	Nicotiana tabacum	cis-acting element involved in salicylic acid responsiveness
CaMYB90	TGACG-motif	TGACG	1860	5	+	Hordeum vulgare	cis-acting regulatory element involved in the MeJA-responsiveness
CaMYB90	TGA-element	AACGAC	974	6	-	Brassica oleracea	auxin-responsive element
CaMYB90	TGA-element	AACGAC	1420	6	-	Brassica oleracea	auxin-responsive element
CaMYB90	GCN4_motif	TGAGTCA	1229	7	-	Oryza sativa	cis-regulatory element involved in endosperm expression
CaMYB90	GCN4_motif	TGAGTCA	1673	7	-	Oryza sativa	cis-regulatory element involved in endosperm expression
CaMYB90	G-box	CACGTG	1478	6	-	Arabidopsis thaliana	cis-acting regulatory element involved in light responsiveness
CaMYB90	G-box	CACGTC	1861	6	-	Zea mays	cis-acting regulatory element involved in light responsiveness
CaMYB90	AuxRR-core	GGTCCAT	1831	7	-	Nicotiana tabacum	cis-acting regulatory element involved in auxin responsiveness
CaMYB91	TGA-element	AACGAC	1040	6	-	Brassica oleracea	auxin-responsive element
CaMYB91	CCAAT-box	CAACGG	965	6	-	Hordeum vulgare	MYBHv1 binding site
CaMYB91	CCAAT-box	CAACGG	988	6	-	Hordeum vulgare	MYBHv1 binding site
CaMYB91	CCAAT-box	CAACGG	1062	6	+	Hordeum vulgare	MYBHv1 binding site
CaMYB91	CCAAT-box	CAACGG	1130	6	+	Hordeum vulgare	MYBHv1 binding site
CaMYB91	CCAAT-box	CAACGG	1143	6	-	Hordeum vulgare	MYBHv1 binding site
CaMYB91	CCAAT-box	CAACGG	1228	6	-	Hordeum vulgare	MYBHv1 binding site
CaMYB91	CCAAT-box	CAACGG	1289	6	-	Hordeum vulgare	MYBHv1 binding site
CaMYB91	CCAAT-box	CAACGG	1309	6	+	Hordeum vulgare	MYBHv1 binding site
CaMYB91	CCAAT-box	CAACGG	1344	6	-	Hordeum vulgare	MYBHv1 binding site
CaMYB91	CAT-box	GCCACT	704	6	+	Arabidopsis thaliana	cis-acting regulatory element related to meristem expression
CaMYB91	G-box	CACGTC	1487	6	+	Zea mays	cis-acting regulatory element involved in light responsiveness
CaMYB91	GT1-motif	GGTTAA	359	6	+	Arabidopsis thaliana	light responsive element
CaMYB91	CGTCA-motif	CGTCA	1489	5	+	Hordeum vulgare	cis-acting regulatory element involved in the MeJA-responsiveness
CaMYB91	ABRE	ACGTG	1487	5	-	Arabidopsis thaliana	cis-acting element involved in the abscisic acid responsiveness
CaMYB91	HD-Zip 1	CAAT(A/T)ATTG	1002	8.5	-	Arabidopsis thaliana	element involved in differentiation of the palisade mesophyll cells
CaMYB91	TGACG-motif	TGACG	1489	5	-	Hordeum vulgare	cis-acting regulatory element involved in the MeJA-responsiveness
CaMYB91	TCA-element	CCATCTTTTT	668	9	+	Nicotiana tabacum	cis-acting element involved in salicylic acid responsiveness
CaMYB91	MBS	CAACTG	1189	6	-	Arabidopsis thaliana	MYB binding site involved in drought-inducibility
CaMYB91	MBS	CAACTG	1555	6	-	Arabidopsis thaliana	MYB binding site involved in drought-inducibility
CaMYB92	circadian	CAAAGATATC	275	9	-	Lycopersicon esculentum	cis-acting regulatory element involved in circadian control
CaMYB92	TGACG-motif	TGACG	1304	5	-	Hordeum vulgare	cis-acting regulatory element involved in the MeJA-responsiveness
CaMYB92	MBS	CAACTG	212	6	-	Arabidopsis thaliana	MYB binding site involved in drought-inducibility
CaMYB92	GT1-motif	GGTTAA	807	6	+	Arabidopsis thaliana	light responsive element
CaMYB92	GT1-motif	GGTTAA	1621	6	-	Arabidopsis thaliana	light responsive element
CaMYB92	CGTCA-motif	CGTCA	1304	5	+	Hordeum vulgare	cis-acting regulatory element involved in the MeJA-responsiveness
CaMYB93	G-box	TACGTG	163	6	+	Arabidopsis thaliana	cis-acting regulatory element involved in light responsiveness
CaMYB93	LTR	CCGAAA	1810	6	+	Hordeum vulgare	cis-acting element involved in low-temperature responsiveness
CaMYB93	ARE	AAACCA	1338	6	+	Zea mays	cis-acting regulatory element essential for the anaerobic induction
CaMYB93	TGA-element	AACGAC	565	6	-	Brassica oleracea	auxin-responsive element
CaMYB93	TGACG-motif	TGACG	1862	5	+	Hordeum vulgare	cis-acting regulatory element involved in the MeJA-responsiveness
CaMYB93	MRE	AACCTAA	298	7	-	Petroselinum crispum	MYB binding site involved in light responsiveness
CaMYB93	MRE	AACCTAA	1389	7	+	Petroselinum crispum	MYB binding site involved in light responsiveness
CaMYB93	GT1-motif	GGTTAAT	52	7	-	Avena sativa	light responsive element
CaMYB93	GT1-motif	GGTTAA	53	6	-	Arabidopsis thaliana	light responsive element
CaMYB93	GT1-motif	GGTTAA	395	6	-	Arabidopsis thaliana	light responsive element
CaMYB93	GT1-motif	GGTTAAT	1386	7	-	Avena sativa	light responsive element
CaMYB93	GT1-motif	GGTTAA	1387	6	-	Arabidopsis thaliana	light responsive element
CaMYB93	GT1-motif	GGTTAAT	1453	7	-	Avena sativa	light responsive element
CaMYB93	GT1-motif	GGTTAA	1454	6	-	Arabidopsis thaliana	light responsive element
CaMYB93	CGTCA-motif	CGTCA	1862	5	-	Hordeum vulgare	cis-acting regulatory element involved in the MeJA-responsiveness
CaMYB93	ABRE	ACGTG	164	5	+	Arabidopsis thaliana	cis-acting element involved in the abscisic acid responsiveness
CaMYB94	TC-rich repeats	ATTCTCTAAC	713	9	+	Nicotiana tabacum	cis-acting element involved in defense and stress responsiveness
CaMYB94	GT1-motif	GGTTAA	718	6	-	Arabidopsis thaliana	light responsive element
CaMYB94	MBS	CAACTG	90	6	+	Arabidopsis thaliana	MYB binding site involved in drought-inducibility
CaMYB94	MBS	CAACTG	114	6	+	Arabidopsis thaliana	MYB binding site involved in drought-inducibility
CaMYB94	MBS	CAACTG	343	6	+	Arabidopsis thaliana	MYB binding site involved in drought-inducibility
CaMYB94	GARE-motif	TCTGTTG	1918	7	-	Brassica oleracea	gibberellin-responsive element
CaMYB94	ARE	AAACCA	156	6	-	Zea mays	cis-acting regulatory element essential for the anaerobic induction
CaMYB95	GT1-motif	GGTTAA	1094	6	+	Arabidopsis thaliana	light responsive element
CaMYB95	CGTCA-motif	CGTCA	11	5	-	Hordeum vulgare	cis-acting regulatory element involved in the MeJA-responsiveness
CaMYB95	CGTCA-motif	CGTCA	31	5	+	Hordeum vulgare	cis-acting regulatory element involved in the MeJA-responsiveness
CaMYB95	CGTCA-motif	CGTCA	72	5	-	Hordeum vulgare	cis-acting regulatory element involved in the MeJA-responsiveness
CaMYB95	CGTCA-motif	CGTCA	103	5	-	Hordeum vulgare	cis-acting regulatory element involved in the MeJA-responsiveness
CaMYB95	CGTCA-motif	CGTCA	123	5	+	Hordeum vulgare	cis-acting regulatory element involved in the MeJA-responsiveness
CaMYB95	CGTCA-motif	CGTCA	164	5	-	Hordeum vulgare	cis-acting regulatory element involved in the MeJA-responsiveness
CaMYB95	CGTCA-motif	CGTCA	176	5	-	Hordeum vulgare	cis-acting regulatory element involved in the MeJA-responsiveness
CaMYB95	CGTCA-motif	CGTCA	195	5	-	Hordeum vulgare	cis-acting regulatory element involved in the MeJA-responsiveness
CaMYB95	CGTCA-motif	CGTCA	203	5	+	Hordeum vulgare	cis-acting regulatory element involved in the MeJA-responsiveness
CaMYB95	CGTCA-motif	CGTCA	490	5	+	Hordeum vulgare	cis-acting regulatory element involved in the MeJA-responsiveness
CaMYB95	CGTCA-motif	CGTCA	1301	5	-	Hordeum vulgare	cis-acting regulatory element involved in the MeJA-responsiveness
CaMYB95	CGTCA-motif	CGTCA	1622	5	+	Hordeum vulgare	cis-acting regulatory element involved in the MeJA-responsiveness
CaMYB95	ABRE	ACGTG	158	5	-	Arabidopsis thaliana	cis-acting element involved in the abscisic acid responsiveness
CaMYB95	ABRE	ACGTG	213	5	-	Arabidopsis thaliana	cis-acting element involved in the abscisic acid responsiveness
CaMYB95	ABRE	ACGTG	1002	5	+	Arabidopsis thaliana	cis-acting element involved in the abscisic acid responsiveness
CaMYB95	TGACG-motif	TGACG	11	5	+	Hordeum vulgare	cis-acting regulatory element involved in the MeJA-responsiveness
CaMYB95	TGACG-motif	TGACG	31	5	-	Hordeum vulgare	cis-acting regulatory element involved in the MeJA-responsiveness
CaMYB95	TGACG-motif	TGACG	72	5	+	Hordeum vulgare	cis-acting regulatory element involved in the MeJA-responsiveness
CaMYB95	TGACG-motif	TGACG	103	5	+	Hordeum vulgare	cis-acting regulatory element involved in the MeJA-responsiveness
CaMYB95	TGACG-motif	TGACG	123	5	-	Hordeum vulgare	cis-acting regulatory element involved in the MeJA-responsiveness
CaMYB95	TGACG-motif	TGACG	164	5	+	Hordeum vulgare	cis-acting regulatory element involved in the MeJA-responsiveness
CaMYB95	TGACG-motif	TGACG	176	5	+	Hordeum vulgare	cis-acting regulatory element involved in the MeJA-responsiveness
CaMYB95	TGACG-motif	TGACG	195	5	+	Hordeum vulgare	cis-acting regulatory element involved in the MeJA-responsiveness
CaMYB95	TGACG-motif	TGACG	203	5	-	Hordeum vulgare	cis-acting regulatory element involved in the MeJA-responsiveness
CaMYB95	TGACG-motif	TGACG	490	5	-	Hordeum vulgare	cis-acting regulatory element involved in the MeJA-responsiveness
CaMYB95	TGACG-motif	TGACG	1301	5	+	Hordeum vulgare	cis-acting regulatory element involved in the MeJA-responsiveness
CaMYB95	TGACG-motif	TGACG	1622	5	-	Hordeum vulgare	cis-acting regulatory element involved in the MeJA-responsiveness
CaMYB95	GARE-motif	TCTGTTG	316	7	-	Brassica oleracea	gibberellin-responsive element
CaMYB95	MBS	CAACTG	1454	6	+	Arabidopsis thaliana	MYB binding site involved in drought-inducibility
CaMYB95	TCA-element	TCAGAAGAGG	1201	9	-	Brassica oleracea	cis-acting element involved in salicylic acid responsiveness
CaMYB95	G-Box	CACGTT	213	6	+	Pisum sativum	cis-acting regulatory element involved in light responsiveness
CaMYB95	ARE	AAACCA	515	6	+	Zea mays	cis-acting regulatory element essential for the anaerobic induction
CaMYB95	CCAAT-box	CAACGG	1674	6	+	Hordeum vulgare	MYBHv1 binding site
CaMYB95	G-box	CACGTC	158	6	+	Zea mays	cis-acting regulatory element involved in light responsiveness
CaMYB95	G-box	TAAACGTG	213	8	-	Brassica oleracea	cis-acting regulatory element involved in light responsiveness
CaMYB95	G-box	TACGTG	1001	6	+	Arabidopsis thaliana	cis-acting regulatory element involved in light responsiveness
CaMYB96	TGA-element	AACGAC	1421	6	+	Brassica oleracea	auxin-responsive element
CaMYB96	GC-motif	CCCCCG	995	6	-	Zea mays	enhancer-like element involved in anoxic specific inducibility
CaMYB96	LTR	CCGAAA	1442	6	+	Hordeum vulgare	cis-acting element involved in low-temperature responsiveness
CaMYB96	ARE	AAACCA	223	6	+	Zea mays	cis-acting regulatory element essential for the anaerobic induction
CaMYB96	ARE	AAACCA	1395	6	-	Zea mays	cis-acting regulatory element essential for the anaerobic induction
CaMYB96	ARE	AAACCA	1704	6	+	Zea mays	cis-acting regulatory element essential for the anaerobic induction
CaMYB96	G-box	CCACGTAA	1589	8	-	Brassica napus	cis-acting regulatory element involved in light responsiveness
CaMYB96	G-box	TACGTG	1590	6	+	Arabidopsis thaliana	cis-acting regulatory element involved in light responsiveness
CaMYB96	CGTCA-motif	CGTCA	1623	5	+	Hordeum vulgare	cis-acting regulatory element involved in the MeJA-responsiveness
CaMYB96	ABRE	ACGTG	1591	5	+	Arabidopsis thaliana	cis-acting element involved in the abscisic acid responsiveness
CaMYB96	TC-rich repeats	GTTTTCTTAC	52	9	-	Nicotiana tabacum	cis-acting element involved in defense and stress responsiveness
CaMYB96	GT1-motif	GGTTAA	650	6	+	Arabidopsis thaliana	light responsive element
CaMYB96	GT1-motif	GGTTAA	679	6	+	Arabidopsis thaliana	light responsive element
CaMYB96	TGACG-motif	TGACG	1623	5	-	Hordeum vulgare	cis-acting regulatory element involved in the MeJA-responsiveness
CaMYB96	MBSI	aaaAaaC(G/C)GTTA	1607	10.5	-	Petunia hybrida	MYB binding site involved in flavonoid biosynthetic genes regulation
CaMYB97	ARE	AAACCA	714	6	+	Zea mays	cis-acting regulatory element essential for the anaerobic induction
CaMYB97	ARE	AAACCA	955	6	-	Zea mays	cis-acting regulatory element essential for the anaerobic induction
CaMYB97	G-box	CACGAC	1071	6	-	Zea mays	cis-acting regulatory element involved in light responsiveness
CaMYB97	G-box	CCACGTAA	1098	8	+	Brassica napus	cis-acting regulatory element involved in light responsiveness
CaMYB97	G-box	TACGTG	1099	6	-	Arabidopsis thaliana	cis-acting regulatory element involved in light responsiveness
CaMYB97	ABRE	ACGTG	1099	5	-	Arabidopsis thaliana	cis-acting element involved in the abscisic acid responsiveness
CaMYB97	GT1-motif	GGTTAAT	1001	7	+	Avena sativa	light responsive element
CaMYB97	MRE	AACCTAA	1401	7	+	Petroselinum crispum	MYB binding site involved in light responsiveness
CaMYB98	circadian	CAAAGATATC	641	9	-	Lycopersicon esculentum	cis-acting regulatory element involved in circadian control
CaMYB98	circadian	CAAAGATATC	1406	9	-	Lycopersicon esculentum	cis-acting regulatory element involved in circadian control
CaMYB98	ARE	AAACCA	1220	6	-	Zea mays	cis-acting regulatory element essential for the anaerobic induction
CaMYB98	TGA-element	AACGAC	542	6	-	Brassica oleracea	auxin-responsive element
CaMYB98	TGA-element	AACGAC	1421	6	+	Brassica oleracea	auxin-responsive element
CaMYB98	TCA-element	TCAGAAGAGG	771	9	+	Brassica oleracea	cis-acting element involved in salicylic acid responsiveness
CaMYB98	TCA-element	CCATCTTTTT	1851	9	+	Nicotiana tabacum	cis-acting element involved in salicylic acid responsiveness
CaMYB98	TGACG-motif	TGACG	1324	5	-	Hordeum vulgare	cis-acting regulatory element involved in the MeJA-responsiveness
CaMYB98	TC-rich repeats	GTTTTCTTAC	928	9	-	Nicotiana tabacum	cis-acting element involved in defense and stress responsiveness
CaMYB98	CGTCA-motif	CGTCA	1324	5	+	Hordeum vulgare	cis-acting regulatory element involved in the MeJA-responsiveness
CaMYB98	GT1-motif	GGTTAA	1045	6	+	Arabidopsis thaliana	light responsive element
CaMYB98	GT1-motif	GGTTAA	1072	6	+	Arabidopsis thaliana	light responsive element
CaMYB99	ARE	AAACCA	1061	6	+	Zea mays	cis-acting regulatory element essential for the anaerobic induction
CaMYB99	ARE	AAACCA	1107	6	+	Zea mays	cis-acting regulatory element essential for the anaerobic induction
CaMYB99	ARE	AAACCA	1112	6	+	Zea mays	cis-acting regulatory element essential for the anaerobic induction
CaMYB99	ARE	AAACCA	1141	6	-	Zea mays	cis-acting regulatory element essential for the anaerobic induction
CaMYB99	ARE	AAACCA	1146	6	-	Zea mays	cis-acting regulatory element essential for the anaerobic induction
CaMYB99	TGA-element	AACGAC	505	6	-	Brassica oleracea	auxin-responsive element
CaMYB99	G-box	TACGTG	748	6	+	Arabidopsis thaliana	cis-acting regulatory element involved in light responsiveness
CaMYB99	G-box	CCACGTAA	782	8	-	Brassica napus	cis-acting regulatory element involved in light responsiveness
CaMYB99	G-box	TACGTG	783	6	+	Arabidopsis thaliana	cis-acting regulatory element involved in light responsiveness
CaMYB99	GT1-motif	GGTTAA	1152	6	-	Arabidopsis thaliana	light responsive element
CaMYB99	TC-rich repeats	ATTCTCTAAC	1732	9	-	Nicotiana tabacum	cis-acting element involved in defense and stress responsiveness
CaMYB99	ABRE	ACGTG	749	5	+	Arabidopsis thaliana	cis-acting element involved in the abscisic acid responsiveness
CaMYB99	ABRE	ACGTG	784	5	+	Arabidopsis thaliana	cis-acting element involved in the abscisic acid responsiveness
CaMYB99	MBS	CAACTG	837	6	+	Arabidopsis thaliana	MYB binding site involved in drought-inducibility
CaMYB99	MBS	CAACTG	1255	6	-	Arabidopsis thaliana	MYB binding site involved in drought-inducibility
CaMYB99	TCA-element	CCATCTTTTT	1893	9	+	Nicotiana tabacum	cis-acting element involved in salicylic acid responsiveness
CaMYB1	G-box	TACGTG	749	6	+	Arabidopsis thaliana	cis-acting regulatory element involved in light responsiveness
CaMYB1	TC-rich repeats	GTTTTCTTAC	155	9	+	Nicotiana tabacum	cis-acting element involved in defense and stress responsiveness
CaMYB1	MBS	CAACTG	516	6	-	Arabidopsis thaliana	MYB binding site involved in drought-inducibility
CaMYB1	G-Box	CACGTT	80	6	+	Pisum sativum	cis-acting regulatory element involved in light responsiveness
CaMYB1	ARE	AAACCA	153	6	-	Zea mays	cis-acting regulatory element essential for the anaerobic induction
CaMYB1	ARE	AAACCA	792	6	-	Zea mays	cis-acting regulatory element essential for the anaerobic induction
CaMYB1	LTR	CCGAAA	8	6	-	Hordeum vulgare	cis-acting element involved in low-temperature responsiveness
CaMYB1	MRE	AACCTAA	1689	7	+	Petroselinum crispum	MYB binding site involved in light responsiveness
CaMYB1	TGA-element	AACGAC	653	6	-	Brassica oleracea	auxin-responsive element
CaMYB1	ABRE	ACGTG	80	5	-	Arabidopsis thaliana	cis-acting element involved in the abscisic acid responsiveness
CaMYB1	ABRE	ACGTG	750	5	+	Arabidopsis thaliana	cis-acting element involved in the abscisic acid responsiveness
CaMYB1	ABRE	AACCCGG	1968	7	-	Arabidopsis thaliana	cis-acting element involved in the abscisic acid responsiveness
CaMYB10	CAT-box	GCCACT	704	6	-	Arabidopsis thaliana	cis-acting regulatory element related to meristem expression
CaMYB10	CAT-box	GCCACT	1897	6	+	Arabidopsis thaliana	cis-acting regulatory element related to meristem expression
CaMYB10	MRE	AACCTAA	1687	7	+	Petroselinum crispum	MYB binding site involved in light responsiveness
CaMYB10	ARE	AAACCA	431	6	+	Zea mays	cis-acting regulatory element essential for the anaerobic induction
CaMYB10	ARE	AAACCA	1438	6	+	Zea mays	cis-acting regulatory element essential for the anaerobic induction
CaMYB10	MBS	CAACTG	109	6	+	Arabidopsis thaliana	MYB binding site involved in drought-inducibility
CaMYB10	TCA-element	CCATCTTTTT	512	9	+	Nicotiana tabacum	cis-acting element involved in salicylic acid responsiveness
CaMYB10	GT1-motif	GGTTAA	57	6	+	Arabidopsis thaliana	light responsive element
CaMYB10	GT1-motif	GGTTAA	425	6	+	Arabidopsis thaliana	light responsive element
CaMYB10	GT1-motif	GGTTAA	539	6	-	Arabidopsis thaliana	light responsive element
CaMYB10	GT1-motif	GGTTAA	818	6	-	Arabidopsis thaliana	light responsive element
CaMYB10	GT1-motif	GGTTAAT	1872	7	-	Avena sativa	light responsive element
CaMYB10	GT1-motif	GGTTAA	1873	6	-	Arabidopsis thaliana	light responsive element
CaMYB11	GCN4_motif	TGAGTCA	716	7	+	Oryza sativa	cis-regulatory element involved in endosperm expression
CaMYB11	ARE	AAACCA	1869	6	-	Zea mays	cis-acting regulatory element essential for the anaerobic induction
CaMYB11	CAT-box	GCCACT	1739	6	-	Arabidopsis thaliana	cis-acting regulatory element related to meristem expression
CaMYB11	TGA-element	AACGAC	1398	6	-	Brassica oleracea	auxin-responsive element
CaMYB11	ABRE	GACACGTGGC	1201	9	+	Triticum aestivum	cis-acting element involved in the abscisic acid responsiveness
CaMYB11	ABRE	CACGTG	1203	6	-	Arabidopsis thaliana	cis-acting element involved in the abscisic acid responsiveness
CaMYB11	ABRE	ACGTG	1204	5	+	Arabidopsis thaliana	cis-acting element involved in the abscisic acid responsiveness
CaMYB11	ABRE	GACACGTGGC	1351	9	-	Triticum aestivum	cis-acting element involved in the abscisic acid responsiveness
CaMYB11	ABRE	CACGTG	1353	6	-	Arabidopsis thaliana	cis-acting element involved in the abscisic acid responsiveness
CaMYB11	ABRE	ACGTG	1354	5	+	Arabidopsis thaliana	cis-acting element involved in the abscisic acid responsiveness
CaMYB11	ABRE	ACGTG	1462	5	+	Arabidopsis thaliana	cis-acting element involved in the abscisic acid responsiveness
CaMYB11	TGACG-motif	TGACG	211	5	-	Hordeum vulgare	cis-acting regulatory element involved in the MeJA-responsiveness
CaMYB11	TGACG-motif	TGACG	1280	5	-	Hordeum vulgare	cis-acting regulatory element involved in the MeJA-responsiveness
CaMYB11	TGACG-motif	TGACG	1460	5	+	Hordeum vulgare	cis-acting regulatory element involved in the MeJA-responsiveness
CaMYB11	TC-rich repeats	GTTTTCTTAC	1252	9	-	Nicotiana tabacum	cis-acting element involved in defense and stress responsiveness
CaMYB11	MBS	CAACTG	1634	6	+	Arabidopsis thaliana	MYB binding site involved in drought-inducibility
CaMYB11	CGTCA-motif	CGTCA	211	5	+	Hordeum vulgare	cis-acting regulatory element involved in the MeJA-responsiveness
CaMYB11	CGTCA-motif	CGTCA	1280	5	+	Hordeum vulgare	cis-acting regulatory element involved in the MeJA-responsiveness
CaMYB11	CGTCA-motif	CGTCA	1460	5	-	Hordeum vulgare	cis-acting regulatory element involved in the MeJA-responsiveness
CaMYB11	G-box	tgACACGTGGCA	1200	11	+	Lycopersicon esculentum	cis-acting regulatory element involved in light responsiveness
CaMYB11	G-box	CACGTG	1203	6	-	Arabidopsis thaliana	cis-acting regulatory element involved in light responsiveness
CaMYB11	G-box	tgACACGTGGCA	1350	11	-	Lycopersicon esculentum	cis-acting regulatory element involved in light responsiveness
CaMYB11	G-box	GCCACGTGGA	1351	9	-	Arabidopsis thaliana	cis-acting regulatory element involved in light responsiveness
CaMYB11	G-box	CACGTG	1353	6	-	Arabidopsis thaliana	cis-acting regulatory element involved in light responsiveness
CaMYB11	G-box	CACGTC	1461	6	-	Zea mays	cis-acting regulatory element involved in light responsiveness
CaMYB11	TCA-element	CCATCTTTTT	911	9	-	Nicotiana tabacum	cis-acting element involved in salicylic acid responsiveness
CaMYB11	circadian	CAAAGATATC	335	9	-	Lycopersicon esculentum	cis-acting regulatory element involved in circadian control
CaMYB11	CCAAT-box	CAACGG	1926	6	-	Hordeum vulgare	MYBHv1 binding site
CaMYB11	G-Box	CACGTG	1203	6	-	Pisum sativum	cis-acting regulatory element involved in light responsiveness
CaMYB11	G-Box	CACGTG	1353	6	-	Pisum sativum	cis-acting regulatory element involved in light responsiveness
CaMYB12	CAT-box	GCCACT	766	6	+	Arabidopsis thaliana	cis-acting regulatory element related to meristem expression
CaMYB12	MRE	AACCTAA	948	7	+	Petroselinum crispum	MYB binding site involved in light responsiveness
CaMYB12	MRE	AACCTAA	1720	7	+	Petroselinum crispum	MYB binding site involved in light responsiveness
CaMYB12	GCN4_motif	TGAGTCA	934	7	-	Oryza sativa	cis-regulatory element involved in endosperm expression
CaMYB12	ARE	AAACCA	252	6	-	Zea mays	cis-acting regulatory element essential for the anaerobic induction
CaMYB12	ARE	AAACCA	1729	6	-	Zea mays	cis-acting regulatory element essential for the anaerobic induction
CaMYB12	MBS	CAACTG	1565	6	+	Arabidopsis thaliana	MYB binding site involved in drought-inducibility
CaMYB12	TCA-element	TCAGAAGAGG	1592	9	-	Brassica oleracea	cis-acting element involved in salicylic acid responsiveness
CaMYB13	ABRE	CACGTG	1929	6	-	Arabidopsis thaliana	cis-acting element involved in the abscisic acid responsiveness
CaMYB13	ABRE	ACGTG	1930	5	+	Arabidopsis thaliana	cis-acting element involved in the abscisic acid responsiveness
CaMYB13	TGACG-motif	TGACG	575	5	-	Hordeum vulgare	cis-acting regulatory element involved in the MeJA-responsiveness
CaMYB13	ARE	AAACCA	703	6	-	Zea mays	cis-acting regulatory element essential for the anaerobic induction
CaMYB13	ARE	AAACCA	1231	6	-	Zea mays	cis-acting regulatory element essential for the anaerobic induction
CaMYB13	G-Box	CACGTG	1929	6	-	Pisum sativum	cis-acting regulatory element involved in light responsiveness
CaMYB13	CGTCA-motif	CGTCA	575	5	+	Hordeum vulgare	cis-acting regulatory element involved in the MeJA-responsiveness
CaMYB13	TC-rich repeats	GTTTTCTTAC	1233	9	+	Nicotiana tabacum	cis-acting element involved in defense and stress responsiveness
CaMYB13	GARE-motif	TCTGTTG	192	7	+	Brassica oleracea	gibberellin-responsive element
CaMYB13	GARE-motif	TCTGTTG	1747	7	-	Brassica oleracea	gibberellin-responsive element
CaMYB13	GT1-motif	GGTTAA	901	6	-	Arabidopsis thaliana	light responsive element
CaMYB13	G-box	GCCACGTGGA	1927	9	+	Arabidopsis thaliana	cis-acting regulatory element involved in light responsiveness
CaMYB13	G-box	CACGTG	1929	6	-	Arabidopsis thaliana	cis-acting regulatory element involved in light responsiveness
CaMYB14	ABRE	GACACGTGGC	1014	9	+	Triticum aestivum	cis-acting element involved in the abscisic acid responsiveness
CaMYB14	ABRE	CACGTG	1016	6	-	Arabidopsis thaliana	cis-acting element involved in the abscisic acid responsiveness
CaMYB14	ABRE	ACGTG	1017	5	+	Arabidopsis thaliana	cis-acting element involved in the abscisic acid responsiveness
CaMYB14	ABRE	GACACGTGGC	1122	9	-	Triticum aestivum	cis-acting element involved in the abscisic acid responsiveness
CaMYB14	ABRE	CACGTG	1124	6	-	Arabidopsis thaliana	cis-acting element involved in the abscisic acid responsiveness
CaMYB14	ABRE	ACGTG	1125	5	+	Arabidopsis thaliana	cis-acting element involved in the abscisic acid responsiveness
CaMYB14	ABRE	ACGTG	1137	5	+	Arabidopsis thaliana	cis-acting element involved in the abscisic acid responsiveness
CaMYB14	ABRE	ACGTG	1210	5	+	Arabidopsis thaliana	cis-acting element involved in the abscisic acid responsiveness
CaMYB14	CAT-box	GCCACT	883	6	+	Arabidopsis thaliana	cis-acting regulatory element related to meristem expression
CaMYB14	ARE	AAACCA	1025	6	+	Zea mays	cis-acting regulatory element essential for the anaerobic induction
CaMYB14	ARE	AAACCA	1547	6	-	Zea mays	cis-acting regulatory element essential for the anaerobic induction
CaMYB14	ARE	AAACCA	1667	6	-	Zea mays	cis-acting regulatory element essential for the anaerobic induction
CaMYB14	MBSI	TTTTTACGGTTA	1608	11	+	Petunia hybrida	MYB binding site involved in flavonoid biosynthetic genes regulation
CaMYB14	MRE	AACCTAA	957	7	+	Petroselinum crispum	MYB binding site involved in light responsiveness
CaMYB14	G-Box	TCCACATGGCA	970	10	+	Triticum aestivum	cis-acting regulatory element involved in light responsiveness
CaMYB14	G-Box	CACGTG	1016	6	-	Pisum sativum	cis-acting regulatory element involved in light responsiveness
CaMYB14	G-Box	CACGTG	1124	6	-	Pisum sativum	cis-acting regulatory element involved in light responsiveness
CaMYB14	G-Box	CACGTT	1136	6	-	Pisum sativum	cis-acting regulatory element involved in light responsiveness
CaMYB14	G-box	tcCACGTGTCACT	1011	12	-	Glycine max	cis-acting regulatory element involved in light responsiveness
CaMYB14	G-box	GCCACGTGGA	1014	9	+	Arabidopsis thaliana	cis-acting regulatory element involved in light responsiveness
CaMYB14	G-box	CACGTG	1016	6	-	Arabidopsis thaliana	cis-acting regulatory element involved in light responsiveness
CaMYB14	G-box	GCCACGTGGA	1122	9	+	Arabidopsis thaliana	cis-acting regulatory element involved in light responsiveness
CaMYB14	G-box	CACGTG	1124	6	-	Arabidopsis thaliana	cis-acting regulatory element involved in light responsiveness
CaMYB14	G-box	CCACGTAA	1208	8	-	Brassica napus	cis-acting regulatory element involved in light responsiveness
CaMYB14	G-box	TACGTG	1209	6	+	Arabidopsis thaliana	cis-acting regulatory element involved in light responsiveness
CaMYB14	GT1-motif	GGTTAAT	910	7	+	Avena sativa	light responsive element
CaMYB14	GT1-motif	GGTTAA	1264	6	-	Arabidopsis thaliana	light responsive element
CaMYB14	GT1-motif	GTGTGTGAA	1719	9	+	Solanum tuberosum	light responsive element
CaMYB14	TCA-element	CCATCTTTTT	1526	9	+	Nicotiana tabacum	cis-acting element involved in salicylic acid responsiveness
CaMYB14	MBS	CAACTG	1048	6	+	Arabidopsis thaliana	MYB binding site involved in drought-inducibility
CaMYB14	MBS	CAACTG	1840	6	-	Arabidopsis thaliana	MYB binding site involved in drought-inducibility
CaMYB15	G-box	CACGAC	1376	6	-	Zea mays	cis-acting regulatory element involved in light responsiveness
CaMYB15	G-box	CACGTG	1715	6	-	Arabidopsis thaliana	cis-acting regulatory element involved in light responsiveness
CaMYB15	CCAAT-box	CAACGG	1343	6	-	Hordeum vulgare	MYBHv1 binding site
CaMYB15	G-Box	CACGTGAAA	1712	9	-	Pisum sativum	cis-acting regulatory element involved in light responsiveness
CaMYB15	G-Box	CACGTG	1715	6	-	Pisum sativum	cis-acting regulatory element involved in light responsiveness
CaMYB15	ARE	AAACCA	7	6	-	Zea mays	cis-acting regulatory element essential for the anaerobic induction
CaMYB15	ARE	AAACCA	65	6	+	Zea mays	cis-acting regulatory element essential for the anaerobic induction
CaMYB15	ARE	AAACCA	1156	6	-	Zea mays	cis-acting regulatory element essential for the anaerobic induction
CaMYB15	ABRE	CACGTG	1715	6	-	Arabidopsis thaliana	cis-acting element involved in the abscisic acid responsiveness
CaMYB15	ABRE	ACGTG	1716	5	+	Arabidopsis thaliana	cis-acting element involved in the abscisic acid responsiveness
CaMYB16	CCAAT-box	CAACGG	27	6	+	Hordeum vulgare	MYBHv1 binding site
CaMYB16	CGTCA-motif	CGTCA	1334	5	+	Hordeum vulgare	cis-acting regulatory element involved in the MeJA-responsiveness
CaMYB16	CGTCA-motif	CGTCA	1368	5	-	Hordeum vulgare	cis-acting regulatory element involved in the MeJA-responsiveness
CaMYB16	circadian	CAAAGATATC	609	9	-	Lycopersicon esculentum	cis-acting regulatory element involved in circadian control
CaMYB16	circadian	CAAAGATATC	1939	9	+	Lycopersicon esculentum	cis-acting regulatory element involved in circadian control
CaMYB16	GT1-motif	GGTTAA	700	6	+	Arabidopsis thaliana	light responsive element
CaMYB16	TCA-element	CCATCTTTTT	427	9	-	Nicotiana tabacum	cis-acting element involved in salicylic acid responsiveness
CaMYB16	TCA-element	CCATCTTTTT	1744	9	+	Nicotiana tabacum	cis-acting element involved in salicylic acid responsiveness
CaMYB16	TCA-element	CCATCTTTTT	1762	9	+	Nicotiana tabacum	cis-acting element involved in salicylic acid responsiveness
CaMYB16	TCA-element	CCATCTTTTT	1853	9	-	Nicotiana tabacum	cis-acting element involved in salicylic acid responsiveness
CaMYB16	CAT-box	GCCACT	909	6	+	Arabidopsis thaliana	cis-acting regulatory element related to meristem expression
CaMYB16	TGACG-motif	TGACG	1334	5	-	Hordeum vulgare	cis-acting regulatory element involved in the MeJA-responsiveness
CaMYB16	TGACG-motif	TGACG	1368	5	+	Hordeum vulgare	cis-acting regulatory element involved in the MeJA-responsiveness
CaMYB16	GCN4_motif	TGAGTCA	1279	7	-	Oryza sativa	cis-regulatory element involved in endosperm expression
CaMYB16	ARE	AAACCA	107	6	+	Zea mays	cis-acting regulatory element essential for the anaerobic induction
CaMYB16	ARE	AAACCA	359	6	-	Zea mays	cis-acting regulatory element essential for the anaerobic induction
CaMYB16	ARE	AAACCA	378	6	-	Zea mays	cis-acting regulatory element essential for the anaerobic induction
CaMYB17	MRE	AACCTAA	566	7	+	Petroselinum crispum	MYB binding site involved in light responsiveness
CaMYB17	AuxRR-core	GGTCCAT	814	7	-	Nicotiana tabacum	cis-acting regulatory element involved in auxin responsiveness
CaMYB17	LTR	CCGAAA	115	6	-	Hordeum vulgare	cis-acting element involved in low-temperature responsiveness
CaMYB17	ARE	AAACCA	11	6	+	Zea mays	cis-acting regulatory element essential for the anaerobic induction
CaMYB17	ARE	AAACCA	46	6	+	Zea mays	cis-acting regulatory element essential for the anaerobic induction
CaMYB17	ARE	AAACCA	693	6	+	Zea mays	cis-acting regulatory element essential for the anaerobic induction
CaMYB17	ARE	AAACCA	735	6	+	Zea mays	cis-acting regulatory element essential for the anaerobic induction
CaMYB17	ARE	AAACCA	740	6	+	Zea mays	cis-acting regulatory element essential for the anaerobic induction
CaMYB17	ABRE	TACGGTC	1442	7	+	Arabidopsis thaliana	cis-acting element involved in the abscisic acid responsiveness
CaMYB17	MBS	CAACTG	511	6	+	Arabidopsis thaliana	MYB binding site involved in drought-inducibility
CaMYB17	MBS	CAACTG	928	6	-	Arabidopsis thaliana	MYB binding site involved in drought-inducibility
CaMYB17	GT1-motif	GGTTAAT	186	7	-	Avena sativa	light responsive element
CaMYB17	GT1-motif	GGTTAA	187	6	-	Arabidopsis thaliana	light responsive element
CaMYB17	GT1-motif	GGTTAA	363	6	+	Arabidopsis thaliana	light responsive element
CaMYB17	GT1-motif	GGTTAA	754	6	-	Arabidopsis thaliana	light responsive element
CaMYB17	GT1-motif	GGTTAA	777	6	+	Arabidopsis thaliana	light responsive element
CaMYB17	G-Box	TCCACATGGCA	1033	10	+	Triticum aestivum	cis-acting regulatory element involved in light responsiveness
CaMYB18	TGACG-motif	TGACG	967	5	-	Hordeum vulgare	cis-acting regulatory element involved in the MeJA-responsiveness
CaMYB18	ABRE	ACGTG	42	5	-	Arabidopsis thaliana	cis-acting element involved in the abscisic acid responsiveness
CaMYB18	ABRE	TACGGTC	1920	7	-	Arabidopsis thaliana	cis-acting element involved in the abscisic acid responsiveness
CaMYB18	ARE	AAACCA	8	6	+	Zea mays	cis-acting regulatory element essential for the anaerobic induction
CaMYB18	ARE	AAACCA	1110	6	+	Zea mays	cis-acting regulatory element essential for the anaerobic induction
CaMYB18	LTR	CCGAAA	1008	6	+	Hordeum vulgare	cis-acting element involved in low-temperature responsiveness
CaMYB18	LTR	CCGAAA	1078	6	+	Hordeum vulgare	cis-acting element involved in low-temperature responsiveness
CaMYB18	G-Box	CACGTT	42	6	+	Pisum sativum	cis-acting regulatory element involved in light responsiveness
CaMYB18	TC-rich repeats	ATTCTCTAAC	1809	9	-	Nicotiana tabacum	cis-acting element involved in defense and stress responsiveness
CaMYB18	CGTCA-motif	CGTCA	967	5	+	Hordeum vulgare	cis-acting regulatory element involved in the MeJA-responsiveness
CaMYB19	TGACG-motif	TGACG	79	5	+	Hordeum vulgare	cis-acting regulatory element involved in the MeJA-responsiveness
CaMYB19	ABRE	ACGTG	552	5	-	Arabidopsis thaliana	cis-acting element involved in the abscisic acid responsiveness
CaMYB19	ABRE	CGTACGTGCA	1548	9	+	Hordeum vulgare	cis-acting element involved in the abscisic acid responsiveness
CaMYB19	HD-Zip 1	CAAT(A/T)ATTG	471	8	+	Arabidopsis thaliana	element involved in differentiation of the palisade mesophyll cells
CaMYB19	CAT-box	GCCACT	479	6	+	Arabidopsis thaliana	cis-acting regulatory element related to meristem expression
CaMYB19	CAT-box	GCCACT	504	6	+	Arabidopsis thaliana	cis-acting regulatory element related to meristem expression
CaMYB19	GARE-motif	TCTGTTG	1503	7	-	Brassica oleracea	gibberellin-responsive element
CaMYB19	GT1-motif	GGTTAA	1605	6	-	Arabidopsis thaliana	light responsive element
CaMYB19	G-box	CACGAC	66	6	-	Zea mays	cis-acting regulatory element involved in light responsiveness
CaMYB19	TCA-element	CCATCTTTTT	536	9	+	Nicotiana tabacum	cis-acting element involved in salicylic acid responsiveness
CaMYB19	MBS	CAACTG	727	6	+	Arabidopsis thaliana	MYB binding site involved in drought-inducibility
CaMYB19	MBS	CAACTG	758	6	-	Arabidopsis thaliana	MYB binding site involved in drought-inducibility
CaMYB19	MBS	CAACTG	830	6	+	Arabidopsis thaliana	MYB binding site involved in drought-inducibility
CaMYB19	CGTCA-motif	CGTCA	79	5	-	Hordeum vulgare	cis-acting regulatory element involved in the MeJA-responsiveness
CaMYB19	G-Box	CACGTT	552	6	+	Pisum sativum	cis-acting regulatory element involved in light responsiveness
CaMYB2	TGA-element	AACGAC	532	6	+	Brassica oleracea	auxin-responsive element
CaMYB2	TGA-element	AACGAC	1136	6	+	Brassica oleracea	auxin-responsive element
CaMYB2	TGACG-motif	TGACG	497	5	+	Hordeum vulgare	cis-acting regulatory element involved in the MeJA-responsiveness
CaMYB2	ABRE	CACGTG	1533	6	-	Arabidopsis thaliana	cis-acting element involved in the abscisic acid responsiveness
CaMYB2	ABRE	ACGTG	1534	5	+	Arabidopsis thaliana	cis-acting element involved in the abscisic acid responsiveness
CaMYB2	LTR	CCGAAA	149	6	+	Hordeum vulgare	cis-acting element involved in low-temperature responsiveness
CaMYB2	G-Box	CACGTG	1533	6	-	Pisum sativum	cis-acting regulatory element involved in light responsiveness
CaMYB2	G-box	CACGTG	1533	6	-	Arabidopsis thaliana	cis-acting regulatory element involved in light responsiveness
CaMYB2	TCA-element	TCAGAAGAGG	143	9	-	Brassica oleracea	cis-acting element involved in salicylic acid responsiveness
CaMYB2	TCA-element	CCATCTTTTT	472	9	-	Nicotiana tabacum	cis-acting element involved in salicylic acid responsiveness
CaMYB2	CGTCA-motif	CGTCA	497	5	-	Hordeum vulgare	cis-acting regulatory element involved in the MeJA-responsiveness
CaMYB2	MBS	CAACTG	7	6	+	Arabidopsis thaliana	MYB binding site involved in drought-inducibility
CaMYB2	MBS	CAACTG	342	6	+	Arabidopsis thaliana	MYB binding site involved in drought-inducibility
CaMYB2	MBS	CAACTG	374	6	+	Arabidopsis thaliana	MYB binding site involved in drought-inducibility
CaMYB20	TGACG-motif	TGACG	545	5	+	Hordeum vulgare	cis-acting regulatory element involved in the MeJA-responsiveness
CaMYB20	TGACG-motif	TGACG	1928	5	-	Hordeum vulgare	cis-acting regulatory element involved in the MeJA-responsiveness
CaMYB20	HD-Zip 1	CAAT(A/T)ATTG	1245	8.5	-	Arabidopsis thaliana	element involved in differentiation of the palisade mesophyll cells
CaMYB20	ABRE	ACGTG	91	5	+	Arabidopsis thaliana	cis-acting element involved in the abscisic acid responsiveness
CaMYB20	TGA-element	AACGAC	182	6	+	Brassica oleracea	auxin-responsive element
CaMYB20	CAT-box	GCCACT	1039	6	+	Arabidopsis thaliana	cis-acting regulatory element related to meristem expression
CaMYB20	GCN4_motif	TGAGTCA	1032	7	+	Oryza sativa	cis-regulatory element involved in endosperm expression
CaMYB20	MBSI	aaaAaaC(G/C)GTTA	1329	10.5	-	Petunia hybrida	MYB binding site involved in flavonoid biosynthetic genes regulation
CaMYB20	CCAAT-box	CAACGG	892	6	-	Hordeum vulgare	MYBHv1 binding site
CaMYB20	MSA-like	(T/C)C(T/C)AACGG(T/C)(T/C)A	889	8.5	-	Catharanthus roseus	cis-acting element involved in cell cycle regulation
CaMYB20	CGTCA-motif	CGTCA	545	5	-	Hordeum vulgare	cis-acting regulatory element involved in the MeJA-responsiveness
CaMYB20	CGTCA-motif	CGTCA	1928	5	+	Hordeum vulgare	cis-acting regulatory element involved in the MeJA-responsiveness
CaMYB20	G-box	TACGTG	90	6	+	Arabidopsis thaliana	cis-acting regulatory element involved in light responsiveness
CaMYB20	G-box	CACGAC	1485	6	+	Zea mays	cis-acting regulatory element involved in light responsiveness
CaMYB20	GT1-motif	GGTTAA	193	6	-	Arabidopsis thaliana	light responsive element
CaMYB20	TCA-element	CCATCTTTTT	1659	9	-	Nicotiana tabacum	cis-acting element involved in salicylic acid responsiveness
CaMYB21	G-Box	CACGTT	220	6	-	Pisum sativum	cis-acting regulatory element involved in light responsiveness
CaMYB21	G-Box	CACGTT	619	6	-	Pisum sativum	cis-acting regulatory element involved in light responsiveness
CaMYB21	G-Box	CACGTT	1715	6	-	Pisum sativum	cis-acting regulatory element involved in light responsiveness
CaMYB21	TC-rich repeats	ATTCTCTAAC	1624	9	+	Nicotiana tabacum	cis-acting element involved in defense and stress responsiveness
CaMYB21	CGTCA-motif	CGTCA	756	5	-	Hordeum vulgare	cis-acting regulatory element involved in the MeJA-responsiveness
CaMYB21	CGTCA-motif	CGTCA	1793	5	+	Hordeum vulgare	cis-acting regulatory element involved in the MeJA-responsiveness
CaMYB21	MBS	CAACTG	1738	6	+	Arabidopsis thaliana	MYB binding site involved in drought-inducibility
CaMYB21	G-box	TAAACGTG	617	8	+	Brassica oleracea	cis-acting regulatory element involved in light responsiveness
CaMYB21	G-box	TACGTG	1807	6	-	Arabidopsis thaliana	cis-acting regulatory element involved in light responsiveness
CaMYB21	GT1-motif	GGTTAAT	505	7	-	Avena sativa	light responsive element
CaMYB21	GT1-motif	GGTTAA	506	6	-	Arabidopsis thaliana	light responsive element
CaMYB21	GT1-motif	GGTTAAT	1036	7	+	Avena sativa	light responsive element
CaMYB21	GT1-motif	GGTTAA	1629	6	-	Arabidopsis thaliana	light responsive element
CaMYB21	GC-motif	CCCCCG	457	6	-	Zea mays	enhancer-like element involved in anoxic specific inducibility
CaMYB21	ABRE	ACGTG	221	5	+	Arabidopsis thaliana	cis-acting element involved in the abscisic acid responsiveness
CaMYB21	ABRE	ACGTG	620	5	+	Arabidopsis thaliana	cis-acting element involved in the abscisic acid responsiveness
CaMYB21	ABRE	ACGTG	1716	5	+	Arabidopsis thaliana	cis-acting element involved in the abscisic acid responsiveness
CaMYB21	ABRE	TACGTGTC	1805	8	-	Oryza sativa	cis-acting element involved in the abscisic acid responsiveness
CaMYB21	ABRE	ACGTG	1807	5	-	Arabidopsis thaliana	cis-acting element involved in the abscisic acid responsiveness
CaMYB21	TGACG-motif	TGACG	756	5	+	Hordeum vulgare	cis-acting regulatory element involved in the MeJA-responsiveness
CaMYB21	TGACG-motif	TGACG	1793	5	-	Hordeum vulgare	cis-acting regulatory element involved in the MeJA-responsiveness
CaMYB21	LTR	CCGAAA	1117	6	-	Hordeum vulgare	cis-acting element involved in low-temperature responsiveness
CaMYB21	MRE	AACCTAA	1631	7	+	Petroselinum crispum	MYB binding site involved in light responsiveness
CaMYB21	ARE	AAACCA	555	6	+	Zea mays	cis-acting regulatory element essential for the anaerobic induction
CaMYB21	ARE	AAACCA	877	6	-	Zea mays	cis-acting regulatory element essential for the anaerobic induction
CaMYB22	GT1-motif	GGTTAA	808	6	-	Arabidopsis thaliana	light responsive element
CaMYB22	GT1-motif	GGTTAAT	823	7	+	Avena sativa	light responsive element
CaMYB22	GT1-motif	GGTTAA	1693	6	-	Arabidopsis thaliana	light responsive element
CaMYB22	G-box	CACGTC	92	6	+	Zea mays	cis-acting regulatory element involved in light responsiveness
CaMYB22	G-box	CACGAC	1627	6	-	Zea mays	cis-acting regulatory element involved in light responsiveness
CaMYB22	CGTCA-motif	CGTCA	101	5	-	Hordeum vulgare	cis-acting regulatory element involved in the MeJA-responsiveness
CaMYB22	G-Box	CACGTT	424	6	-	Pisum sativum	cis-acting regulatory element involved in light responsiveness
CaMYB22	MBSI	aaaAaaC(G/C)GTTA	809	10.5	-	Petunia hybrida	MYB binding site involved in flavonoid biosynthetic genes regulation
CaMYB22	LTR	CCGAAA	818	6	-	Hordeum vulgare	cis-acting element involved in low-temperature responsiveness
CaMYB22	LTR	CCGAAA	1362	6	-	Hordeum vulgare	cis-acting element involved in low-temperature responsiveness
CaMYB22	TGA-element	AACGAC	760	6	+	Brassica oleracea	auxin-responsive element
CaMYB22	ABRE	ACGTG	92	5	-	Arabidopsis thaliana	cis-acting element involved in the abscisic acid responsiveness
CaMYB22	ABRE	ACGTG	425	5	+	Arabidopsis thaliana	cis-acting element involved in the abscisic acid responsiveness
CaMYB22	TGACG-motif	TGACG	101	5	+	Hordeum vulgare	cis-acting regulatory element involved in the MeJA-responsiveness
CaMYB23	MBSI	aaaAaaC(G/C)GTTA	883	10.5	+	Petunia hybrida	MYB binding site involved in flavonoid biosynthetic genes regulation
CaMYB23	SARE	TTCGACCATCTT	1411	11	+	Nicotiana tabacum	cis-acting element involved in salicylic acid responsiveness
CaMYB23	ARE	AAACCA	383	6	+	Zea mays	cis-acting regulatory element essential for the anaerobic induction
CaMYB23	ARE	AAACCA	388	6	+	Zea mays	cis-acting regulatory element essential for the anaerobic induction
CaMYB23	ARE	AAACCA	420	6	+	Zea mays	cis-acting regulatory element essential for the anaerobic induction
CaMYB23	ARE	AAACCA	425	6	+	Zea mays	cis-acting regulatory element essential for the anaerobic induction
CaMYB23	ARE	AAACCA	465	6	-	Zea mays	cis-acting regulatory element essential for the anaerobic induction
CaMYB23	ARE	AAACCA	499	6	+	Zea mays	cis-acting regulatory element essential for the anaerobic induction
CaMYB23	ARE	AAACCA	902	6	-	Zea mays	cis-acting regulatory element essential for the anaerobic induction
CaMYB23	ARE	AAACCA	1293	6	+	Zea mays	cis-acting regulatory element essential for the anaerobic induction
CaMYB23	ARE	AAACCA	1948	6	+	Zea mays	cis-acting regulatory element essential for the anaerobic induction
CaMYB23	MRE	AACCTAA	1613	7	+	Petroselinum crispum	MYB binding site involved in light responsiveness
CaMYB23	GCN4_motif	TGAGTCA	98	7	-	Oryza sativa	cis-regulatory element involved in endosperm expression
CaMYB23	ABRE	ACGTG	1582	5	+	Arabidopsis thaliana	cis-acting element involved in the abscisic acid responsiveness
CaMYB23	TCA-element	TCAGAAGAGG	1207	9	-	Brassica oleracea	cis-acting element involved in salicylic acid responsiveness
CaMYB23	G-Box	CACGTT	1581	6	-	Pisum sativum	cis-acting regulatory element involved in light responsiveness
CaMYB24	G-Box	CACGTT	1581	6	-	Pisum sativum	cis-acting regulatory element involved in light responsiveness
CaMYB24	TCA-element	TCAGAAGAGG	1207	9	-	Brassica oleracea	cis-acting element involved in salicylic acid responsiveness
CaMYB24	ABRE	ACGTG	1582	5	+	Arabidopsis thaliana	cis-acting element involved in the abscisic acid responsiveness
CaMYB24	ARE	AAACCA	343	6	+	Zea mays	cis-acting regulatory element essential for the anaerobic induction
CaMYB24	ARE	AAACCA	348	6	+	Zea mays	cis-acting regulatory element essential for the anaerobic induction
CaMYB24	ARE	AAACCA	380	6	+	Zea mays	cis-acting regulatory element essential for the anaerobic induction
CaMYB24	ARE	AAACCA	385	6	+	Zea mays	cis-acting regulatory element essential for the anaerobic induction
CaMYB24	ARE	AAACCA	390	6	+	Zea mays	cis-acting regulatory element essential for the anaerobic induction
CaMYB24	ARE	AAACCA	430	6	-	Zea mays	cis-acting regulatory element essential for the anaerobic induction
CaMYB24	ARE	AAACCA	464	6	+	Zea mays	cis-acting regulatory element essential for the anaerobic induction
CaMYB24	ARE	AAACCA	499	6	+	Zea mays	cis-acting regulatory element essential for the anaerobic induction
CaMYB24	ARE	AAACCA	902	6	-	Zea mays	cis-acting regulatory element essential for the anaerobic induction
CaMYB24	ARE	AAACCA	1293	6	+	Zea mays	cis-acting regulatory element essential for the anaerobic induction
CaMYB24	ARE	AAACCA	1948	6	+	Zea mays	cis-acting regulatory element essential for the anaerobic induction
CaMYB24	SARE	TTCGACCATCTT	1411	11	+	Nicotiana tabacum	cis-acting element involved in salicylic acid responsiveness
CaMYB24	MBSI	aaaAaaC(G/C)GTTA	360	10.5	-	Petunia hybrida	MYB binding site involved in flavonoid biosynthetic genes regulation
CaMYB24	MBSI	aaaAaaC(G/C)GTTA	883	10.5	+	Petunia hybrida	MYB binding site involved in flavonoid biosynthetic genes regulation
CaMYB24	MRE	AACCTAA	1613	7	+	Petroselinum crispum	MYB binding site involved in light responsiveness
CaMYB25	CAT-box	GCCACT	1792	6	+	Arabidopsis thaliana	cis-acting regulatory element related to meristem expression
CaMYB25	TGA-element	AACGAC	615	6	+	Brassica oleracea	auxin-responsive element
CaMYB25	ABRE	GACACGTGGC	1622	9	-	Triticum aestivum	cis-acting element involved in the abscisic acid responsiveness
CaMYB25	ABRE	CACGTG	1624	6	-	Arabidopsis thaliana	cis-acting element involved in the abscisic acid responsiveness
CaMYB25	ABRE	ACGTG	1625	5	+	Arabidopsis thaliana	cis-acting element involved in the abscisic acid responsiveness
CaMYB25	ABRE	ACGTG	1764	5	+	Arabidopsis thaliana	cis-acting element involved in the abscisic acid responsiveness
CaMYB25	TGACG-motif	TGACG	1018	5	-	Hordeum vulgare	cis-acting regulatory element involved in the MeJA-responsiveness
CaMYB25	ARE	AAACCA	225	6	-	Zea mays	cis-acting regulatory element essential for the anaerobic induction
CaMYB25	ARE	AAACCA	1186	6	+	Zea mays	cis-acting regulatory element essential for the anaerobic induction
CaMYB25	LTR	CCGAAA	1001	6	-	Hordeum vulgare	cis-acting element involved in low-temperature responsiveness
CaMYB25	G-Box	CACGTG	1624	6	-	Pisum sativum	cis-acting regulatory element involved in light responsiveness
CaMYB25	G-box	tgACACGTGGCA	1621	11	-	Lycopersicon esculentum	cis-acting regulatory element involved in light responsiveness
CaMYB25	G-box	ACACGTGT	1623	8	-	Brassica napus	cis-acting regulatory element involved in light responsiveness
CaMYB25	G-box	CACGTG	1624	6	-	Arabidopsis thaliana	cis-acting regulatory element involved in light responsiveness
CaMYB25	G-box	TACGTG	1763	6	+	Arabidopsis thaliana	cis-acting regulatory element involved in light responsiveness
CaMYB25	TCA-element	CCATCTTTTT	1732	9	-	Nicotiana tabacum	cis-acting element involved in salicylic acid responsiveness
CaMYB25	circadian	CAAAGATATC	1951	9	+	Lycopersicon esculentum	cis-acting regulatory element involved in circadian control
CaMYB25	CGTCA-motif	CGTCA	1018	5	+	Hordeum vulgare	cis-acting regulatory element involved in the MeJA-responsiveness
CaMYB26	ARE	AAACCA	661	6	+	Zea mays	cis-acting regulatory element essential for the anaerobic induction
CaMYB26	ARE	AAACCA	744	6	-	Zea mays	cis-acting regulatory element essential for the anaerobic induction
CaMYB26	ARE	AAACCA	1909	6	+	Zea mays	cis-acting regulatory element essential for the anaerobic induction
CaMYB26	LTR	CCGAAA	507	6	-	Hordeum vulgare	cis-acting element involved in low-temperature responsiveness
CaMYB26	LTR	CCGAAA	629	6	-	Hordeum vulgare	cis-acting element involved in low-temperature responsiveness
CaMYB26	LTR	CCGAAA	905	6	-	Hordeum vulgare	cis-acting element involved in low-temperature responsiveness
CaMYB26	LTR	CCGAAA	1017	6	+	Hordeum vulgare	cis-acting element involved in low-temperature responsiveness
CaMYB26	AuxRR-core	GGTCCAT	686	7	+	Nicotiana tabacum	cis-acting regulatory element involved in auxin responsiveness
CaMYB26	TGACG-motif	TGACG	596	5	-	Hordeum vulgare	cis-acting regulatory element involved in the MeJA-responsiveness
CaMYB26	ABRE	ACGTG	1075	5	-	Arabidopsis thaliana	cis-acting element involved in the abscisic acid responsiveness
CaMYB26	ABRE	ACGTG	1839	5	-	Arabidopsis thaliana	cis-acting element involved in the abscisic acid responsiveness
CaMYB26	circadian	CAAAGATATC	28	9	-	Lycopersicon esculentum	cis-acting regulatory element involved in circadian control
CaMYB26	GT1-motif	GGTTAAT	1061	7	+	Avena sativa	light responsive element
CaMYB26	G-box	CACGTC	1075	6	+	Zea mays	cis-acting regulatory element involved in light responsiveness
CaMYB26	G-box	CACGTC	1839	6	+	Zea mays	cis-acting regulatory element involved in light responsiveness
CaMYB26	ACE	CTAACGTATT	1108	9	-	Petroselinum crispum	cis-acting element involved in light responsiveness
CaMYB26	CGTCA-motif	CGTCA	596	5	+	Hordeum vulgare	cis-acting regulatory element involved in the MeJA-responsiveness
CaMYB26	CCAAT-box	CAACGG	539	6	+	Hordeum vulgare	MYBHv1 binding site
CaMYB27	GT1-motif	GGTTAAT	422	7	-	Avena sativa	light responsive element
CaMYB27	GT1-motif	GGTTAA	423	6	-	Arabidopsis thaliana	light responsive element
CaMYB27	GT1-motif	GGTTAA	1154	6	+	Arabidopsis thaliana	light responsive element
CaMYB27	GT1-motif	GGTTAA	1251	6	+	Arabidopsis thaliana	light responsive element
CaMYB27	circadian	CAAAGATATC	513	9	+	Lycopersicon esculentum	cis-acting regulatory element involved in circadian control
CaMYB27	G-Box	CACGTT	1486	6	+	Pisum sativum	cis-acting regulatory element involved in light responsiveness
CaMYB27	G-Box	CACGTT	1581	6	+	Pisum sativum	cis-acting regulatory element involved in light responsiveness
CaMYB27	MRE	AACCTAA	79	7	+	Petroselinum crispum	MYB binding site involved in light responsiveness
CaMYB27	ARE	AAACCA	1881	6	+	Zea mays	cis-acting regulatory element essential for the anaerobic induction
CaMYB27	ABRE	ACGTG	1486	5	-	Arabidopsis thaliana	cis-acting element involved in the abscisic acid responsiveness
CaMYB27	ABRE	ACGTG	1581	5	-	Arabidopsis thaliana	cis-acting element involved in the abscisic acid responsiveness
CaMYB28	MBS	CAACTG	1681	6	-	Arabidopsis thaliana	MYB binding site involved in drought-inducibility
CaMYB28	TCA-element	TCAGAAGAGG	474	9	+	Brassica oleracea	cis-acting element involved in salicylic acid responsiveness
CaMYB28	GT1-motif	GGTTAA	41	6	+	Arabidopsis thaliana	light responsive element
CaMYB28	circadian	CAAAGATATC	1502	9	-	Lycopersicon esculentum	cis-acting regulatory element involved in circadian control
CaMYB28	GARE-motif	TCTGTTG	1238	7	+	Brassica oleracea	gibberellin-responsive element
CaMYB28	GARE-motif	TCTGTTG	1703	7	+	Brassica oleracea	gibberellin-responsive element
CaMYB28	G-Box	CACGTT	561	6	+	Pisum sativum	cis-acting regulatory element involved in light responsiveness
CaMYB28	MRE	AACCTAA	38	7	-	Petroselinum crispum	MYB binding site involved in light responsiveness
CaMYB28	ARE	AAACCA	141	6	-	Zea mays	cis-acting regulatory element essential for the anaerobic induction
CaMYB28	ARE	AAACCA	1061	6	-	Zea mays	cis-acting regulatory element essential for the anaerobic induction
CaMYB28	ABRE	ACGTG	561	5	-	Arabidopsis thaliana	cis-acting element involved in the abscisic acid responsiveness
CaMYB29	ABRE	ACGTG	27	5	-	Arabidopsis thaliana	cis-acting element involved in the abscisic acid responsiveness
CaMYB29	ABRE	ACGTG	908	5	-	Arabidopsis thaliana	cis-acting element involved in the abscisic acid responsiveness
CaMYB29	WUN-motif	AAATTTCCT	369	9	+	Brassica oleracea	wound-responsive element
CaMYB29	Sp1	GGGCGG	1375	6	-	Oryza sativa	light responsive element
CaMYB29	ARE	AAACCA	600	6	-	Zea mays	cis-acting regulatory element essential for the anaerobic induction
CaMYB29	G-Box	TCCACATGGCA	414	10	-	Triticum aestivum	cis-acting regulatory element involved in light responsiveness
CaMYB29	GT1-motif	GGTTAA	340	6	+	Arabidopsis thaliana	light responsive element
CaMYB29	GT1-motif	GGTTAA	1231	6	-	Arabidopsis thaliana	light responsive element
CaMYB29	GT1-motif	GGTTAA	1583	6	-	Arabidopsis thaliana	light responsive element
CaMYB29	G-box	CACGTC	27	6	+	Zea mays	cis-acting regulatory element involved in light responsiveness
CaMYB29	G-box	TACGTG	908	6	-	Arabidopsis thaliana	cis-acting regulatory element involved in light responsiveness
CaMYB29	GC-motif	CCCCCG	1372	6	+	Zea mays	enhancer-like element involved in anoxic specific inducibility
CaMYB29	GARE-motif	TCTGTTG	1316	7	-	Brassica oleracea	gibberellin-responsive element
CaMYB3	TCA-element	CCATCTTTTT	359	9	+	Nicotiana tabacum	cis-acting element involved in salicylic acid responsiveness
CaMYB3	GT1-motif	GGTTAA	142	6	-	Arabidopsis thaliana	light responsive element
CaMYB3	CGTCA-motif	CGTCA	338	5	-	Hordeum vulgare	cis-acting regulatory element involved in the MeJA-responsiveness
CaMYB3	TGACG-motif	TGACG	338	5	+	Hordeum vulgare	cis-acting regulatory element involved in the MeJA-responsiveness
CaMYB3	ABRE	CGTACGTGCA	1723	9	-	Hordeum vulgare	cis-acting element involved in the abscisic acid responsiveness
CaMYB3	MBSI	TTTTTACGGTTA	1503	11	-	Petunia hybrida	MYB binding site involved in flavonoid biosynthetic genes regulation
CaMYB3	LTR	CCGAAA	305	6	+	Hordeum vulgare	cis-acting element involved in low-temperature responsiveness
CaMYB3	LTR	CCGAAA	1605	6	-	Hordeum vulgare	cis-acting element involved in low-temperature responsiveness
CaMYB30	TGACG-motif	TGACG	119	5	+	Hordeum vulgare	cis-acting regulatory element involved in the MeJA-responsiveness
CaMYB30	TGACG-motif	TGACG	685	5	-	Hordeum vulgare	cis-acting regulatory element involved in the MeJA-responsiveness
CaMYB30	TGACG-motif	TGACG	866	5	-	Hordeum vulgare	cis-acting regulatory element involved in the MeJA-responsiveness
CaMYB30	TGACG-motif	TGACG	1839	5	+	Hordeum vulgare	cis-acting regulatory element involved in the MeJA-responsiveness
CaMYB30	ABRE	ACGTG	1568	5	+	Arabidopsis thaliana	cis-acting element involved in the abscisic acid responsiveness
CaMYB30	ABRE	ACGTG	1646	5	+	Arabidopsis thaliana	cis-acting element involved in the abscisic acid responsiveness
CaMYB30	ABRE	ACGTG	1785	5	+	Arabidopsis thaliana	cis-acting element involved in the abscisic acid responsiveness
CaMYB30	ARE	AAACCA	91	6	-	Zea mays	cis-acting regulatory element essential for the anaerobic induction
CaMYB30	ARE	AAACCA	166	6	-	Zea mays	cis-acting regulatory element essential for the anaerobic induction
CaMYB30	ARE	AAACCA	1444	6	-	Zea mays	cis-acting regulatory element essential for the anaerobic induction
CaMYB30	G-Box	CACGTT	1645	6	-	Pisum sativum	cis-acting regulatory element involved in light responsiveness
CaMYB30	G-Box	CACGTT	1784	6	-	Pisum sativum	cis-acting regulatory element involved in light responsiveness
CaMYB30	CGTCA-motif	CGTCA	119	5	-	Hordeum vulgare	cis-acting regulatory element involved in the MeJA-responsiveness
CaMYB30	CGTCA-motif	CGTCA	685	5	+	Hordeum vulgare	cis-acting regulatory element involved in the MeJA-responsiveness
CaMYB30	CGTCA-motif	CGTCA	866	5	+	Hordeum vulgare	cis-acting regulatory element involved in the MeJA-responsiveness
CaMYB30	CGTCA-motif	CGTCA	1839	5	-	Hordeum vulgare	cis-acting regulatory element involved in the MeJA-responsiveness
CaMYB30	MBS	CAACTG	1277	6	+	Arabidopsis thaliana	MYB binding site involved in drought-inducibility
CaMYB30	G-box	CCACGTAA	1566	8	-	Brassica napus	cis-acting regulatory element involved in light responsiveness
CaMYB30	G-box	TACGTG	1567	6	+	Arabidopsis thaliana	cis-acting regulatory element involved in light responsiveness
CaMYB30	G-box	TAAACGTG	1643	8	+	Brassica oleracea	cis-acting regulatory element involved in light responsiveness
CaMYB30	G-box	ACACGTG(G/t)CACC	1967	10.5	-	Lycopersicon esculentum	cis-acting regulatory element involved in light responsiveness
CaMYB30	TCA-element	CCATCTTTTT	1510	9	-	Nicotiana tabacum	cis-acting element involved in salicylic acid responsiveness
CaMYB30	GT1-motif	GGTTAAT	267	7	+	Avena sativa	light responsive element
CaMYB30	GT1-motif	GGTTAA	1572	6	+	Arabidopsis thaliana	light responsive element
CaMYB31	GT1-motif	GGTTAAT	281	7	-	Avena sativa	light responsive element
CaMYB31	GT1-motif	GGTTAA	282	6	-	Arabidopsis thaliana	light responsive element
CaMYB31	GT1-motif	GGTTAA	480	6	+	Arabidopsis thaliana	light responsive element
CaMYB31	GT1-motif	GGTTAA	543	6	-	Arabidopsis thaliana	light responsive element
CaMYB31	GT1-motif	GGTTAA	1389	6	-	Arabidopsis thaliana	light responsive element
CaMYB31	GT1-motif	GGTTAA	1606	6	+	Arabidopsis thaliana	light responsive element
CaMYB31	G-box	TAAACGTG	673	8	-	Brassica oleracea	cis-acting regulatory element involved in light responsiveness
CaMYB31	TCA-element	CCATCTTTTT	69	9	-	Nicotiana tabacum	cis-acting element involved in salicylic acid responsiveness
CaMYB31	TCA-element	CCATCTTTTT	489	9	-	Nicotiana tabacum	cis-acting element involved in salicylic acid responsiveness
CaMYB31	TCA-element	CCATCTTTTT	1985	9	+	Nicotiana tabacum	cis-acting element involved in salicylic acid responsiveness
CaMYB31	TC-rich repeats	GTTTTCTTAC	661	9	-	Nicotiana tabacum	cis-acting element involved in defense and stress responsiveness
CaMYB31	CGTCA-motif	CGTCA	771	5	-	Hordeum vulgare	cis-acting regulatory element involved in the MeJA-responsiveness
CaMYB31	G-Box	CACGTT	673	6	+	Pisum sativum	cis-acting regulatory element involved in light responsiveness
CaMYB31	ARE	AAACCA	17	6	+	Zea mays	cis-acting regulatory element essential for the anaerobic induction
CaMYB31	ARE	AAACCA	126	6	+	Zea mays	cis-acting regulatory element essential for the anaerobic induction
CaMYB31	ARE	AAACCA	1748	6	+	Zea mays	cis-acting regulatory element essential for the anaerobic induction
CaMYB31	LTR	CCGAAA	195	6	+	Hordeum vulgare	cis-acting element involved in low-temperature responsiveness
CaMYB31	LTR	CCGAAA	348	6	-	Hordeum vulgare	cis-acting element involved in low-temperature responsiveness
CaMYB31	MRE	AACCTAA	545	7	+	Petroselinum crispum	MYB binding site involved in light responsiveness
CaMYB31	MRE	AACCTAA	1391	7	+	Petroselinum crispum	MYB binding site involved in light responsiveness
CaMYB31	TGACG-motif	TGACG	771	5	+	Hordeum vulgare	cis-acting regulatory element involved in the MeJA-responsiveness
CaMYB31	ABRE	ACGTG	673	5	-	Arabidopsis thaliana	cis-acting element involved in the abscisic acid responsiveness
CaMYB32	CAT-box	GCCACT	739	6	+	Arabidopsis thaliana	cis-acting regulatory element related to meristem expression
CaMYB32	CAT-box	GCCACT	1351	6	+	Arabidopsis thaliana	cis-acting regulatory element related to meristem expression
CaMYB32	TGACG-motif	TGACG	1632	5	-	Hordeum vulgare	cis-acting regulatory element involved in the MeJA-responsiveness
CaMYB32	ABRE	ACGTG	112	5	+	Arabidopsis thaliana	cis-acting element involved in the abscisic acid responsiveness
CaMYB32	ARE	AAACCA	274	6	+	Zea mays	cis-acting regulatory element essential for the anaerobic induction
CaMYB32	ARE	AAACCA	1019	6	+	Zea mays	cis-acting regulatory element essential for the anaerobic induction
CaMYB32	ARE	AAACCA	1471	6	+	Zea mays	cis-acting regulatory element essential for the anaerobic induction
CaMYB32	G-Box	CACGTT	111	6	-	Pisum sativum	cis-acting regulatory element involved in light responsiveness
CaMYB32	TC-rich repeats	GTTTTCTTAC	330	9	+	Nicotiana tabacum	cis-acting element involved in defense and stress responsiveness
CaMYB32	CGTCA-motif	CGTCA	1632	5	+	Hordeum vulgare	cis-acting regulatory element involved in the MeJA-responsiveness
CaMYB32	GT1-motif	GGTTAA	1109	6	-	Arabidopsis thaliana	light responsive element
CaMYB32	GC-motif	CCCCCG	312	6	+	Zea mays	enhancer-like element involved in anoxic specific inducibility
CaMYB33	MRE	AACCTAA	1917	7	-	Petroselinum crispum	MYB binding site involved in light responsiveness
CaMYB33	ARE	AAACCA	1228	6	+	Zea mays	cis-acting regulatory element essential for the anaerobic induction
CaMYB33	CAT-box	GCCACT	813	6	+	Arabidopsis thaliana	cis-acting regulatory element related to meristem expression
CaMYB33	TGACG-motif	TGACG	385	5	+	Hordeum vulgare	cis-acting regulatory element involved in the MeJA-responsiveness
CaMYB33	ABRE	ACGTG	387	5	+	Arabidopsis thaliana	cis-acting element involved in the abscisic acid responsiveness
CaMYB33	CGTCA-motif	CGTCA	385	5	-	Hordeum vulgare	cis-acting regulatory element involved in the MeJA-responsiveness
CaMYB33	MBS	CAACTG	581	6	+	Arabidopsis thaliana	MYB binding site involved in drought-inducibility
CaMYB33	circadian	CAAAGATATC	974	9	-	Lycopersicon esculentum	cis-acting regulatory element involved in circadian control
CaMYB33	circadian	CAAAGATATC	1577	9	-	Lycopersicon esculentum	cis-acting regulatory element involved in circadian control
CaMYB33	GT1-motif	GGTTAA	624	6	-	Arabidopsis thaliana	light responsive element
CaMYB33	GT1-motif	GGTTAAT	638	7	-	Avena sativa	light responsive element
CaMYB33	GT1-motif	GGTTAA	639	6	-	Arabidopsis thaliana	light responsive element
CaMYB33	G-box	CACGTC	386	6	-	Zea mays	cis-acting regulatory element involved in light responsiveness
CaMYB33	GC-motif	CCCCCG	114	6	+	Zea mays	enhancer-like element involved in anoxic specific inducibility
CaMYB34	TCA-element	CCATCTTTTT	863	9	-	Nicotiana tabacum	cis-acting element involved in salicylic acid responsiveness
CaMYB34	GT1-motif	GGTTAAT	608	7	+	Avena sativa	light responsive element
CaMYB34	CGTCA-motif	CGTCA	1509	5	-	Hordeum vulgare	cis-acting regulatory element involved in the MeJA-responsiveness
CaMYB34	G-Box	CACGTT	1588	6	-	Pisum sativum	cis-acting regulatory element involved in light responsiveness
CaMYB34	ARE	AAACCA	109	6	-	Zea mays	cis-acting regulatory element essential for the anaerobic induction
CaMYB34	ARE	AAACCA	1623	6	-	Zea mays	cis-acting regulatory element essential for the anaerobic induction
CaMYB34	TGACG-motif	TGACG	1509	5	+	Hordeum vulgare	cis-acting regulatory element involved in the MeJA-responsiveness
CaMYB34	ABRE	ACGTG	1589	5	+	Arabidopsis thaliana	cis-acting element involved in the abscisic acid responsiveness
CaMYB35	ABRE	ACGTG	419	5	-	Arabidopsis thaliana	cis-acting element involved in the abscisic acid responsiveness
CaMYB35	ABRE	ACGTG	787	5	+	Arabidopsis thaliana	cis-acting element involved in the abscisic acid responsiveness
CaMYB35	TGACG-motif	TGACG	259	5	+	Hordeum vulgare	cis-acting regulatory element involved in the MeJA-responsiveness
CaMYB35	ARE	AAACCA	321	6	+	Zea mays	cis-acting regulatory element essential for the anaerobic induction
CaMYB35	G-Box	CACGTT	786	6	-	Pisum sativum	cis-acting regulatory element involved in light responsiveness
CaMYB35	G-box	TACGTG	419	6	-	Arabidopsis thaliana	cis-acting regulatory element involved in light responsiveness
CaMYB35	G-box	CACGAC	434	6	+	Zea mays	cis-acting regulatory element involved in light responsiveness
CaMYB35	GT1-motif	GGTTAA	770	6	-	Arabidopsis thaliana	light responsive element
CaMYB35	CGTCA-motif	CGTCA	259	5	-	Hordeum vulgare	cis-acting regulatory element involved in the MeJA-responsiveness
CaMYB36	Sp1	GGGCGG	1656	6	+	Oryza sativa	light responsive element
CaMYB36	TGA-element	AACGAC	99	6	-	Brassica oleracea	auxin-responsive element
CaMYB36	CAT-box	GCCACT	1876	6	+	Arabidopsis thaliana	cis-acting regulatory element related to meristem expression
CaMYB36	TGACG-motif	TGACG	246	5	+	Hordeum vulgare	cis-acting regulatory element involved in the MeJA-responsiveness
CaMYB36	TGACG-motif	TGACG	323	5	+	Hordeum vulgare	cis-acting regulatory element involved in the MeJA-responsiveness
CaMYB36	TGACG-motif	TGACG	403	5	-	Hordeum vulgare	cis-acting regulatory element involved in the MeJA-responsiveness
CaMYB36	TGACG-motif	TGACG	1820	5	-	Hordeum vulgare	cis-acting regulatory element involved in the MeJA-responsiveness
CaMYB36	ABRE	ACGTG	325	5	+	Arabidopsis thaliana	cis-acting element involved in the abscisic acid responsiveness
CaMYB36	ABRE	ACGTG	356	5	-	Arabidopsis thaliana	cis-acting element involved in the abscisic acid responsiveness
CaMYB36	ABRE	ACGTG	401	5	-	Arabidopsis thaliana	cis-acting element involved in the abscisic acid responsiveness
CaMYB36	ABRE	ACGTG	947	5	-	Arabidopsis thaliana	cis-acting element involved in the abscisic acid responsiveness
CaMYB36	ABRE	CACGTG	1222	6	-	Arabidopsis thaliana	cis-acting element involved in the abscisic acid responsiveness
CaMYB36	ABRE	ACGTG	1223	5	+	Arabidopsis thaliana	cis-acting element involved in the abscisic acid responsiveness
CaMYB36	CGTCA-motif	CGTCA	246	5	-	Hordeum vulgare	cis-acting regulatory element involved in the MeJA-responsiveness
CaMYB36	CGTCA-motif	CGTCA	323	5	-	Hordeum vulgare	cis-acting regulatory element involved in the MeJA-responsiveness
CaMYB36	CGTCA-motif	CGTCA	403	5	+	Hordeum vulgare	cis-acting regulatory element involved in the MeJA-responsiveness
CaMYB36	CGTCA-motif	CGTCA	1820	5	+	Hordeum vulgare	cis-acting regulatory element involved in the MeJA-responsiveness
CaMYB36	TCA-element	CCATCTTTTT	380	9	-	Nicotiana tabacum	cis-acting element involved in salicylic acid responsiveness
CaMYB36	G-box	CACGTC	324	6	-	Zea mays	cis-acting regulatory element involved in light responsiveness
CaMYB36	G-box	CACGTC	401	6	+	Zea mays	cis-acting regulatory element involved in light responsiveness
CaMYB36	G-box	CACGTG	1222	6	-	Arabidopsis thaliana	cis-acting regulatory element involved in light responsiveness
CaMYB36	G-Box	CACGTT	356	6	+	Pisum sativum	cis-acting regulatory element involved in light responsiveness
CaMYB36	G-Box	CACGTT	947	6	+	Pisum sativum	cis-acting regulatory element involved in light responsiveness
CaMYB36	G-Box	CACGTG	1222	6	-	Pisum sativum	cis-acting regulatory element involved in light responsiveness
CaMYB37	ARE	AAACCA	717	6	-	Zea mays	cis-acting regulatory element essential for the anaerobic induction
CaMYB37	ARE	AAACCA	1107	6	-	Zea mays	cis-acting regulatory element essential for the anaerobic induction
CaMYB37	MBS	CAACTG	407	6	-	Arabidopsis thaliana	MYB binding site involved in drought-inducibility
CaMYB37	TCA-element	CCATCTTTTT	673	9	+	Nicotiana tabacum	cis-acting element involved in salicylic acid responsiveness
CaMYB37	GARE-motif	TCTGTTG	347	7	+	Brassica oleracea	gibberellin-responsive element
CaMYB38	circadian	CAAAGATATC	1810	9	-	Lycopersicon esculentum	cis-acting regulatory element involved in circadian control
CaMYB38	TCA-element	CCATCTTTTT	471	9	+	Nicotiana tabacum	cis-acting element involved in salicylic acid responsiveness
CaMYB38	CCAAT-box	CAACGG	1580	6	+	Hordeum vulgare	MYBHv1 binding site
CaMYB38	ARE	AAACCA	1799	6	-	Zea mays	cis-acting regulatory element essential for the anaerobic induction
CaMYB38	LTR	CCGAAA	261	6	+	Hordeum vulgare	cis-acting element involved in low-temperature responsiveness
CaMYB38	ABRE	TACGGTC	226	7	+	Arabidopsis thaliana	cis-acting element involved in the abscisic acid responsiveness
CaMYB38	TGA-element	AACGAC	18	6	+	Brassica oleracea	auxin-responsive element
CaMYB38	CAT-box	GCCACT	100	6	-	Arabidopsis thaliana	cis-acting regulatory element related to meristem expression
CaMYB39	G-box	ACACGTG(G/t)CACC	569	11.5	-	Lycopersicon esculentum	cis-acting regulatory element involved in light responsiveness
CaMYB39	G-box	tgACACGTGGCA	571	11	-	Lycopersicon esculentum	cis-acting regulatory element involved in light responsiveness
CaMYB39	G-box	GCCACGTGGA	572	9	+	Arabidopsis thaliana	cis-acting regulatory element involved in light responsiveness
CaMYB39	G-box	CACGTG	574	6	+	Arabidopsis thaliana	cis-acting regulatory element involved in light responsiveness
CaMYB39	GT1-motif	GGTTAA	621	6	+	Arabidopsis thaliana	light responsive element
CaMYB39	GT1-motif	GGTTAA	782	6	-	Arabidopsis thaliana	light responsive element
CaMYB39	GT1-motif	GGTTAA	1240	6	-	Arabidopsis thaliana	light responsive element
CaMYB39	G-Box	CACGTT	83	6	-	Pisum sativum	cis-acting regulatory element involved in light responsiveness
CaMYB39	G-Box	CACGTG	574	6	+	Pisum sativum	cis-acting regulatory element involved in light responsiveness
CaMYB39	G-Box	CACGTT	827	6	+	Pisum sativum	cis-acting regulatory element involved in light responsiveness
CaMYB39	G-Box	CACGTT	1536	6	-	Pisum sativum	cis-acting regulatory element involved in light responsiveness
CaMYB39	ARE	AAACCA	477	6	+	Zea mays	cis-acting regulatory element essential for the anaerobic induction
CaMYB39	ARE	AAACCA	1930	6	+	Zea mays	cis-acting regulatory element essential for the anaerobic induction
CaMYB39	TGA-element	AACGAC	540	6	-	Brassica oleracea	auxin-responsive element
CaMYB39	TGA-element	AACGAC	1993	6	-	Brassica oleracea	auxin-responsive element
CaMYB39	CAT-box	GCCACT	482	6	-	Arabidopsis thaliana	cis-acting regulatory element related to meristem expression
CaMYB39	CAT-box	GCCACT	560	6	-	Arabidopsis thaliana	cis-acting regulatory element related to meristem expression
CaMYB39	CAT-box	GCCACT	1935	6	-	Arabidopsis thaliana	cis-acting regulatory element related to meristem expression
CaMYB39	ABRE	ACGTG	84	5	+	Arabidopsis thaliana	cis-acting element involved in the abscisic acid responsiveness
CaMYB39	ABRE	GACACGTGGC	572	9	-	Triticum aestivum	cis-acting element involved in the abscisic acid responsiveness
CaMYB39	ABRE	CACGTG	574	6	+	Arabidopsis thaliana	cis-acting element involved in the abscisic acid responsiveness
CaMYB39	ABRE	ACGTG	575	5	+	Arabidopsis thaliana	cis-acting element involved in the abscisic acid responsiveness
CaMYB39	ABRE	ACGTG	827	5	-	Arabidopsis thaliana	cis-acting element involved in the abscisic acid responsiveness
CaMYB39	ABRE	ACGTG	1537	5	+	Arabidopsis thaliana	cis-acting element involved in the abscisic acid responsiveness
CaMYB4	CGTCA-motif	CGTCA	1469	5	+	Hordeum vulgare	cis-acting regulatory element involved in the MeJA-responsiveness
CaMYB4	TC-rich repeats	ATTCTCTAAC	1594	9	+	Nicotiana tabacum	cis-acting element involved in defense and stress responsiveness
CaMYB4	G-box	TACGTG	1945	6	-	Arabidopsis thaliana	cis-acting regulatory element involved in light responsiveness
CaMYB4	MRE	AACCTAA	188	7	-	Petroselinum crispum	MYB binding site involved in light responsiveness
CaMYB4	MRE	AACCTAA	403	7	-	Petroselinum crispum	MYB binding site involved in light responsiveness
CaMYB4	MRE	AACCTAA	1353	7	-	Petroselinum crispum	MYB binding site involved in light responsiveness
CaMYB4	ARE	AAACCA	20	6	-	Zea mays	cis-acting regulatory element essential for the anaerobic induction
CaMYB4	ARE	AAACCA	500	6	-	Zea mays	cis-acting regulatory element essential for the anaerobic induction
CaMYB4	ARE	AAACCA	791	6	-	Zea mays	cis-acting regulatory element essential for the anaerobic induction
CaMYB4	ABRE	ACGTG	1945	5	-	Arabidopsis thaliana	cis-acting element involved in the abscisic acid responsiveness
CaMYB4	TGACG-motif	TGACG	1469	5	-	Hordeum vulgare	cis-acting regulatory element involved in the MeJA-responsiveness
CaMYB40	ARE	AAACCA	266	6	+	Zea mays	cis-acting regulatory element essential for the anaerobic induction
CaMYB40	ARE	AAACCA	449	6	+	Zea mays	cis-acting regulatory element essential for the anaerobic induction
CaMYB40	ARE	AAACCA	854	6	+	Zea mays	cis-acting regulatory element essential for the anaerobic induction
CaMYB40	ARE	AAACCA	1517	6	+	Zea mays	cis-acting regulatory element essential for the anaerobic induction
CaMYB40	MBSI	TTTTTACGGTTA	71	11	+	Petunia hybrida	MYB binding site involved in flavonoid biosynthetic genes regulation
CaMYB40	TGACG-motif	TGACG	256	5	-	Hordeum vulgare	cis-acting regulatory element involved in the MeJA-responsiveness
CaMYB40	TGA-element	AACGAC	271	6	+	Brassica oleracea	auxin-responsive element
CaMYB40	GARE-motif	TCTGTTG	807	7	+	Brassica oleracea	gibberellin-responsive element
CaMYB40	TCA-element	CCATCTTTTT	334	9	-	Nicotiana tabacum	cis-acting element involved in salicylic acid responsiveness
CaMYB40	TCA-element	CCATCTTTTT	378	9	+	Nicotiana tabacum	cis-acting element involved in salicylic acid responsiveness
CaMYB40	TCA-element	TCAGAAGAGG	1320	9	+	Brassica oleracea	cis-acting element involved in salicylic acid responsiveness
CaMYB40	GT1-motif	GGTTAA	491	6	+	Arabidopsis thaliana	light responsive element
CaMYB40	GT1-motif	GGTTAA	522	6	+	Arabidopsis thaliana	light responsive element
CaMYB40	CGTCA-motif	CGTCA	256	5	+	Hordeum vulgare	cis-acting regulatory element involved in the MeJA-responsiveness
CaMYB41	circadian	CAAAGATATC	1741	9	+	Lycopersicon esculentum	cis-acting regulatory element involved in circadian control
CaMYB41	G-box	TAACACGTAG	71	9	-	Brassica oleracea	cis-acting regulatory element involved in light responsiveness
CaMYB41	GT1-motif	GGTTAA	431	6	-	Arabidopsis thaliana	light responsive element
CaMYB42	MBS	CAACTG	366	6	-	Arabidopsis thaliana	MYB binding site involved in drought-inducibility
CaMYB42	CGTCA-motif	CGTCA	1225	5	+	Hordeum vulgare	cis-acting regulatory element involved in the MeJA-responsiveness
CaMYB42	TC-rich repeats	GTTTTCTTAC	1867	10	-	Nicotiana tabacum	cis-acting element involved in defense and stress responsiveness
CaMYB42	GC-motif	CCCCCG	974	6	+	Zea mays	enhancer-like element involved in anoxic specific inducibility
CaMYB42	G-box	CACGTC	197	6	-	Zea mays	cis-acting regulatory element involved in light responsiveness
CaMYB42	G-box	CACGAC	1208	6	+	Zea mays	cis-acting regulatory element involved in light responsiveness
CaMYB42	GT1-motif	GGTTAA	1889	6	-	Arabidopsis thaliana	light responsive element
CaMYB42	TCA-element	CCATCTTTTT	1916	9	+	Nicotiana tabacum	cis-acting element involved in salicylic acid responsiveness
CaMYB42	MRE	AACCTAA	1190	7	+	Petroselinum crispum	MYB binding site involved in light responsiveness
CaMYB42	MRE	AACCTAA	1424	7	-	Petroselinum crispum	MYB binding site involved in light responsiveness
CaMYB42	ARE	AAACCA	1027	6	-	Zea mays	cis-acting regulatory element essential for the anaerobic induction
CaMYB42	ARE	AAACCA	1230	6	-	Zea mays	cis-acting regulatory element essential for the anaerobic induction
CaMYB42	ABRE	ACGTG	198	5	+	Arabidopsis thaliana	cis-acting element involved in the abscisic acid responsiveness
CaMYB42	TGACG-motif	TGACG	1225	5	-	Hordeum vulgare	cis-acting regulatory element involved in the MeJA-responsiveness
CaMYB43	MBS	CAACTG	233	6	-	Arabidopsis thaliana	MYB binding site involved in drought-inducibility
CaMYB43	CGTCA-motif	CGTCA	1600	5	-	Hordeum vulgare	cis-acting regulatory element involved in the MeJA-responsiveness
CaMYB43	CGTCA-motif	CGTCA	1902	5	+	Hordeum vulgare	cis-acting regulatory element involved in the MeJA-responsiveness
CaMYB43	GARE-motif	TCTGTTG	1022	7	+	Brassica oleracea	gibberellin-responsive element
CaMYB43	ACE	GACACGTATG	1671	9	-	Petroselinum crispum	cis-acting element involved in light responsiveness
CaMYB43	ACE	CTAACGTATT	1732	9	-	Petroselinum crispum	cis-acting element involved in light responsiveness
CaMYB43	G-box	TAACACGTAG	106	9	-	Brassica oleracea	cis-acting regulatory element involved in light responsiveness
CaMYB43	G-box	TACGTG	107	6	+	Arabidopsis thaliana	cis-acting regulatory element involved in light responsiveness
CaMYB43	G-box	TACGTG	1673	6	+	Arabidopsis thaliana	cis-acting regulatory element involved in light responsiveness
CaMYB43	GT1-motif	GGTTAA	438	6	+	Arabidopsis thaliana	light responsive element
CaMYB43	GT1-motif	GGTTAA	1656	6	-	Arabidopsis thaliana	light responsive element
CaMYB43	circadian	CAAAGATATC	1683	9	-	Lycopersicon esculentum	cis-acting regulatory element involved in circadian control
CaMYB43	circadian	CAAAGATATC	1792	9	-	Lycopersicon esculentum	cis-acting regulatory element involved in circadian control
CaMYB43	CCAAT-box	CAACGG	1937	6	+	Hordeum vulgare	MYBHv1 binding site
CaMYB43	LTR	CCGAAA	433	6	-	Hordeum vulgare	cis-acting element involved in low-temperature responsiveness
CaMYB43	LTR	CCGAAA	1182	6	-	Hordeum vulgare	cis-acting element involved in low-temperature responsiveness
CaMYB43	ARE	AAACCA	326	6	-	Zea mays	cis-acting regulatory element essential for the anaerobic induction
CaMYB43	ARE	AAACCA	1073	6	-	Zea mays	cis-acting regulatory element essential for the anaerobic induction
CaMYB43	ABRE	ACGTG	108	5	+	Arabidopsis thaliana	cis-acting element involved in the abscisic acid responsiveness
CaMYB43	ABRE	TACGTGTC	1673	8	+	Oryza sativa	cis-acting element involved in the abscisic acid responsiveness
CaMYB43	ABRE	ACGTG	1674	5	+	Arabidopsis thaliana	cis-acting element involved in the abscisic acid responsiveness
CaMYB43	TGACG-motif	TGACG	1600	5	+	Hordeum vulgare	cis-acting regulatory element involved in the MeJA-responsiveness
CaMYB43	TGACG-motif	TGACG	1902	5	-	Hordeum vulgare	cis-acting regulatory element involved in the MeJA-responsiveness
CaMYB43	CAT-box	GCCACT	1930	6	-	Arabidopsis thaliana	cis-acting regulatory element related to meristem expression
CaMYB48	MRE	AACCTAA	1568	7	+	Petroselinum crispum	MYB binding site involved in light responsiveness
CaMYB48	Sp1	GGGCGG	1667	6	-	Oryza sativa	light responsive element
CaMYB48	ARE	AAACCA	39	6	+	Zea mays	cis-acting regulatory element essential for the anaerobic induction
CaMYB48	TGACG-motif	TGACG	388	5	-	Hordeum vulgare	cis-acting regulatory element involved in the MeJA-responsiveness
CaMYB48	ABRE	CACGTG	1032	6	-	Arabidopsis thaliana	cis-acting element involved in the abscisic acid responsiveness
CaMYB48	ABRE	ACGTG	1033	5	+	Arabidopsis thaliana	cis-acting element involved in the abscisic acid responsiveness
CaMYB48	ABRE	ACGTG	1262	5	+	Arabidopsis thaliana	cis-acting element involved in the abscisic acid responsiveness
CaMYB48	CGTCA-motif	CGTCA	388	5	+	Hordeum vulgare	cis-acting regulatory element involved in the MeJA-responsiveness
CaMYB48	circadian	CAAAGATATC	1534	9	+	Lycopersicon esculentum	cis-acting regulatory element involved in circadian control
CaMYB48	GT1-motif	GGTTAA	906	6	+	Arabidopsis thaliana	light responsive element
CaMYB48	G-box	ACACGTGT	1031	8	-	Brassica napus	cis-acting regulatory element involved in light responsiveness
CaMYB48	G-box	CACGTG	1032	6	-	Arabidopsis thaliana	cis-acting regulatory element involved in light responsiveness
CaMYB48	G-Box	CACGTG	1032	6	-	Pisum sativum	cis-acting regulatory element involved in light responsiveness
CaMYB48	G-Box	CACGTT	1261	6	-	Pisum sativum	cis-acting regulatory element involved in light responsiveness
CaMYB50	ARE	AAACCA	1913	6	-	Zea mays	cis-acting regulatory element essential for the anaerobic induction
CaMYB50	TGACG-motif	TGACG	405	5	+	Hordeum vulgare	cis-acting regulatory element involved in the MeJA-responsiveness
CaMYB50	CAT-box	GCCACT	266	6	-	Arabidopsis thaliana	cis-acting regulatory element related to meristem expression
CaMYB50	CAT-box	GCCACT	1881	6	+	Arabidopsis thaliana	cis-acting regulatory element related to meristem expression
CaMYB50	GARE-motif	TCTGTTG	1099	7	-	Brassica oleracea	gibberellin-responsive element
CaMYB50	GT1-motif	GGTTAA	1139	6	-	Arabidopsis thaliana	light responsive element
CaMYB50	CGTCA-motif	CGTCA	405	5	-	Hordeum vulgare	cis-acting regulatory element involved in the MeJA-responsiveness
CaMYB50	MBS	CAACTG	1130	6	+	Arabidopsis thaliana	MYB binding site involved in drought-inducibility
CaMYB50	TC-rich repeats	ATTCTCTAAC	183	9	+	Nicotiana tabacum	cis-acting element involved in defense and stress responsiveness
CaMYB50	TC-rich repeats	GTTTTCTTAC	1402	9	+	Nicotiana tabacum	cis-acting element involved in defense and stress responsiveness
CaMYB50	CCAAT-box	CAACGG	304	6	+	Hordeum vulgare	MYBHv1 binding site
CaMYB8	CCAAT-box	CAACGG	50	6	+	Hordeum vulgare	MYBHv1 binding site
CaMYB8	CCAAT-box	CAACGG	552	6	-	Hordeum vulgare	MYBHv1 binding site
CaMYB8	CCAAT-box	CAACGG	1693	6	-	Hordeum vulgare	MYBHv1 binding site
CaMYB8	GT1-motif	GGTTAAT	1591	7	-	Avena sativa	light responsive element
CaMYB8	GT1-motif	GGTTAA	1592	6	-	Arabidopsis thaliana	light responsive element
CaMYB8	TCA-element	TCAGAAGAGG	79	9	+	Brassica oleracea	cis-acting element involved in salicylic acid responsiveness
CaMYB8	WUN-motif	AAATTTCCT	1064	9	+	Brassica oleracea	wound-responsive element
CaMYB8	WUN-motif	AAATTTCCT	1435	9	-	Brassica oleracea	wound-responsive element
CaMYB9	LTR	CCGAAA	1551	6	-	Hordeum vulgare	cis-acting element involved in low-temperature responsiveness
CaMYB9	circadian	CAAAGATATC	1545	9	-	Lycopersicon esculentum	cis-acting regulatory element involved in circadian control
CaMYB9	G-box	CACGAC	1811	6	-	Zea mays	cis-acting regulatory element involved in light responsiveness
CaMYB9	TCA-element	CCATCTTTTT	1032	9	+	Nicotiana tabacum	cis-acting element involved in salicylic acid responsiveness
CaMYB9	GARE-motif	TCTGTTG	518	7	-	Brassica oleracea	gibberellin-responsive element
CaMYB9	TC-rich repeats	GTTTTCTTAC	819	9	+	Nicotiana tabacum	cis-acting element involved in defense and stress responsiveness
CaMYB44	MYC	CATTTG	1983	6	+	Arabidopsis thaliana	auxin-responsive element
CaMYB44	ERE	ATTTTAAA	1722	8	-	Nicotiana glutinos	cis-acting regulatory element essential for the anaerobic induction
CaMYB44	ARE	AAACCA	943	6	+	Zea mays	cis-acting regulatory element essential for the anaerobic induction
CaMYB44	ARE	AAACCA	999	6	+	Zea mays	MYB binding site involved in light responsiveness
CaMYB44	MRE	AACCTAA	809	7	-	Petroselinum crispum	cis-acting regulatory element involved in light responsiveness
CaMYB44	G-box	CAGACGTGGCA	1060	10	-	Nicotiana plumbaginifolia	cis-acting regulatory element involved in light responsiveness
CaMYB44	G-box	CACGTC	1063	6	+	Zea mays	cis-acting regulatory element involved in light responsiveness
CaMYB44	G-box	CACGTC	1507	6	-	Zea mays	cis-acting regulatory element involved in the MeJA-responsiveness
CaMYB44	TGACG-motif	TGACG	1065	5	-	Hordeum vulgare	cis-acting regulatory element involved in the MeJA-responsiveness
CaMYB44	TGACG-motif	TGACG	1506	5	+	Hordeum vulgare	cis-acting regulatory element involved in the MeJA-responsiveness
CaMYB44	TGACG-motif	TGACG	1897	5	+	Hordeum vulgare	cis-acting regulatory element involved in the MeJA-responsiveness
CaMYB44	CGTCA-motif	CGTCA	1065	5	+	Hordeum vulgare	cis-acting regulatory element involved in the MeJA-responsiveness
CaMYB44	CGTCA-motif	CGTCA	1506	5	-	Hordeum vulgare	cis-acting regulatory element involved in the MeJA-responsiveness
CaMYB44	Myb-binding site	CAACAG	582	6	+	Nicotiana tabacum	cis-acting regulatory element involved in circadian control
CaMYB44	ABRE	ACGTG	1063	5	-	Arabidopsis thaliana	cis-acting element involved in the abscisic acid responsiveness
CaMYB45	Myc	TCTCTTA	831	7	+	Arabidopsis thaliana	cis-acting regulatory element essential for the anaerobic induction
CaMYB45	ARE	AAACCA	348	6	-	Zea mays	cis-acting regulatory element essential for the anaerobic induction
CaMYB45	ARE	AAACCA	927	6	-	Zea mays	cis-acting regulatory element essential for the anaerobic induction
CaMYB45	TGACG-motif	TGACG	962	5	-	Hordeum vulgare	cis-regulatory element involved in endosperm expression
CaMYB45	MYB recognition site	CCGTTG	1121	6	-	Arabidopsis thaliana	cis-acting regulatory element involved in zein metabolism regulation
CaMYB45	MSA-like	TCCAACGGT	1099	9	-	Catharanthus roseus	light responsive element
CaMYB45	CCAAT-box	CAACGG	1100	6	-	Hordeum vulgare	MYBHv1 binding site
CaMYB45	I-box	atGATAAGGTC	1162	10	+	Helianthus annuus	cis-acting regulatory element involved in the MeJA-responsiveness
CaMYB46	GATA-motif	AAGATAAGATT	506	10	-	Arabidopsis thaliana	cis-acting element involved in the abscisic acid responsiveness
CaMYB46	ABRE	ACGTG	436	5	+	Arabidopsis thaliana	cis-acting element involved in the abscisic acid responsiveness
CaMYB46	ABRE	ACGTG	1140	5	-	Arabidopsis thaliana	cis-acting element involved in the abscisic acid responsiveness
CaMYB46	WRE3	CCACCT	200	6	-	Pisum sativum	MYB binding site involved in flavonoid biosynthetic genes regulation
CaMYB46	MBSI	aaaAaaC(G/C)GTTA	1730	10.5	+	Petunia hybrida	cis-acting regulatory element involved in auxin responsiveness
CaMYB46	W box	TTGACC	525	6	-	Arabidopsis thaliana	cis-acting regulatory element involved in light responsiveness
CaMYB46	I-box	gGATAAGGTG	494	9	+	Zea mays	cis-acting regulatory element involved in the MeJA-responsiveness
CaMYB46	CGTCA-motif	CGTCA	349	5	+	Hordeum vulgare	cis-acting regulatory element involved in the MeJA-responsiveness
CaMYB46	CGTCA-motif	CGTCA	356	5	+	Hordeum vulgare	cis-acting regulatory element involved in the MeJA-responsiveness
CaMYB46	CGTCA-motif	CGTCA	439	5	-	Hordeum vulgare	cis-acting regulatory element involved in the MeJA-responsiveness
CaMYB46	CGTCA-motif	CGTCA	1994	5	+	Hordeum vulgare	cis-acting element involved in defense and stress responsiveness
CaMYB46	Myc	TCTCTTA	937	7	-	Arabidopsis thaliana	cis-acting regulatory element essential for the anaerobic induction
CaMYB46	ARE	AAACCA	101	6	-	Zea mays	cis-acting regulatory element essential for the anaerobic induction
CaMYB46	ARE	AAACCA	453	6	-	Zea mays	cis-acting element involved in salicylic acid responsiveness
CaMYB46	TCA-element	CCATCTTTTT	1948	9	-	Nicotiana tabacum	light responsive element
CaMYB46	GT1-motif	GGTTAA	755	6	-	Arabidopsis thaliana	light responsive element
CaMYB46	GT1-motif	GGTTAA	1182	6	+	Arabidopsis thaliana	cis-acting regulatory element involved in light responsiveness
CaMYB46	G-box	TACGTG	1140	6	-	Arabidopsis thaliana	cis-acting regulatory element involved in light responsiveness
CaMYB46	G-box	TACGTG	1699	6	+	Arabidopsis thaliana	cis-acting regulatory element involved in the MeJA-responsiveness
CaMYB46	TGACG-motif	TGACG	349	5	-	Hordeum vulgare	cis-acting regulatory element involved in the MeJA-responsiveness
CaMYB46	TGACG-motif	TGACG	356	5	-	Hordeum vulgare	cis-acting regulatory element involved in the MeJA-responsiveness
CaMYB46	TGACG-motif	TGACG	439	5	+	Hordeum vulgare	cis-acting regulatory element involved in the MeJA-responsiveness
CaMYB46	CAT-box	GCCACT	598	6	-	Arabidopsis thaliana	cis-acting regulatory element related to meristem expression
CaMYB47	Box 4	ATTAAT	1308	6	-	Petroselinum crispum	cis-acting regulatory element involved in zein metabolism regulation
CaMYB47	STRE	AGGGG	1377	5	+	Arabidopsis thaliana	MYB binding site involved in drought-inducibility
CaMYB47	G-box	TACGTG	1315	6	+	Arabidopsis thaliana	cis-acting regulatory element involved in light responsiveness
CaMYB47	G-box	CACGTC	1895	6	-	Zea mays	cis-acting regulatory element involved in the MeJA-responsiveness
CaMYB47	TGACG-motif	TGACG	1754	5	-	Hordeum vulgare	cis-acting regulatory element involved in the MeJA-responsiveness
CaMYB47	TGACG-motif	TGACG	1966	5	-	Hordeum vulgare	cis-acting element involved in salicylic acid responsiveness
CaMYB47	TCA-element	TCAGAAGAGG	1732	9	+	Brassica oleracea	cis-acting element involved in salicylic acid responsiveness
CaMYB47	TCA-element	CCATCTTTTT	1772	9	+	Nicotiana tabacum	cis-acting regulatory element essential for the anaerobic induction
CaMYB47	ARE	AAACCA	65	6	-	Zea mays	cis-acting regulatory element essential for the anaerobic induction
CaMYB47	I-box	gGATAAGGTG	1683	9	+	Zea mays	cis-acting regulatory element involved in the MeJA-responsiveness
CaMYB47	CGTCA-motif	CGTCA	1754	5	+	Hordeum vulgare	cis-acting regulatory element involved in the MeJA-responsiveness
CaMYB47	GATA-motif	AAGGATAAGG	247	9	-	Solanum tuberosum	cis-acting element involved in the abscisic acid responsiveness
CaMYB47	ABRE	ACGTG	1316	5	+	Arabidopsis thaliana	cis-acting element involved in the abscisic acid responsiveness
CaMYB49	CTAG-motif	ACTAGCAGAA	1791	9	-	Avena sativa	auxin-responsive element
CaMYB49	TGA-element	AACGAC	537	6	-	Brassica oleracea	MYB binding site involved in light responsiveness
CaMYB49	G-box	CACGTC	68	6	-	Zea mays	cis-acting regulatory element involved in light responsiveness
CaMYB49	G-box	CACGTG	75	6	+	Arabidopsis thaliana	cis-acting regulatory element involved in the MeJA-responsiveness
CaMYB49	MYB-like sequence	TAACCA	1954	6	-	Arabidopsis thaliana	light responsive element
CaMYB49	ARE	AAACCA	464	6	+	Zea mays	cis-acting element involved in salicylic acid responsiveness
CaMYB49	CAAT-box	CAAAT	1911	5	-	Pisum sativum	cis-acting regulatory element involved in light responsiveness
CaMYB49	G-Box	CACGTG	75	6	+	Pisum sativum	cis-acting element involved in cell cycle regulation
CaMYB49	WRE3	CCACCT	579	6	+	Pisum sativum	cis-acting element involved in the abscisic acid responsiveness
CaMYB49	ABRE	ACGTG	69	5	+	Arabidopsis thaliana	cis-acting element involved in the abscisic acid responsiveness
CaMYB49	ABRE	CACGTG	75	6	+	Arabidopsis thaliana	cis-acting element involved in the abscisic acid responsiveness
CaMYB51	AT-rich element	ATAGAAATCAA	126	10	-	Glycine max	gibberellin-responsive element
CaMYB51	CAAT-box	CAAT	1988	4	+	Nicotiana glutinosa	light responsive element
CaMYB51	WUN-motif	CCATTTCAA	1387	9	-	Nicotiana glutinosa	cis-acting element involved in low-temperature responsiveness
CaMYB51	ARE	AAACCA	1048	6	-	Zea mays	cis-acting regulatory element essential for the anaerobic induction
CaMYB51	ARE	AAACCA	1296	6	+	Zea mays	cis-acting regulatory element essential for the anaerobic induction
CaMYB51	ARE	AAACCA	1730	6	+	Zea mays	cis-acting element involved in salicylic acid responsiveness
CaMYB52	CGTCA-motif	CGTCA	276	5	+	Hordeum vulgare	cis-acting regulatory element involved in the MeJA-responsiveness
CaMYB52	CGTCA-motif	CGTCA	1507	5	-	Hordeum vulgare	cis-acting element involved in defense and stress responsiveness
CaMYB52	TC-rich repeats	GTTTTCTTAC	962	9	-	Nicotiana tabacum	cis-acting element involved in defense and stress responsiveness
CaMYB52	ABRE4	CACGTA	1125	6	-	Zea mays	cis-acting element involved in the abscisic acid responsiveness
CaMYB52	ABRE	ACGTG	368	5	-	Arabidopsis thaliana	cis-acting element involved in the abscisic acid responsiveness
CaMYB52	ATCT-motif	AATCTAATCC	1256	9	-	Pisum sativum	MYBHv1 binding site
CaMYB52	CCAAT-box	CAACGG	1078	6	-	Hordeum vulgare	MYBHv1 binding site
CaMYB52	CCAAT-box	CAACGG	1793	6	-	Hordeum vulgare	gibberellin-responsive element
CaMYB52	GARE-motif	TCTGTTG	224	7	-	Brassica oleracea	gibberellin-responsive element
CaMYB52	GARE-motif	TCTGTTG	258	7	+	Brassica oleracea	cis-acting regulatory element involved in light responsiveness
CaMYB52	CAT-box	GCCACT	1474	6	-	Arabidopsis thaliana	cis-acting regulatory element related to meristem expression
CaMYB52	MYB-like sequence	TAACCA	362	6	+	Arabidopsis thaliana	light responsive element
CaMYB52	GT1-motif	GGTTAA	608	6	-	Arabidopsis thaliana	light responsive element
CaMYB52	GT1-motif	GGTTAA	979	6	-	Arabidopsis thaliana	cis-acting regulatory element involved in the MeJA-responsiveness
CaMYB52	TGACG-motif	TGACG	276	5	-	Hordeum vulgare	cis-acting regulatory element involved in the MeJA-responsiveness
CaMYB52	TGACG-motif	TGACG	1507	5	+	Hordeum vulgare	cis-acting regulatory element involved in light responsiveness
CaMYB52	G-box	TACGTG	368	6	-	Arabidopsis thaliana	cis-acting regulatory element involved in light responsiveness
CaMYB53	WUN-motif	AAATTACT	1125	8	-	Nicotiana glutinosa	wound-responsive element
CaMYB53	circadian	CAAAGATATC	673	9	-	Lycopersicon esculentum	cis-acting element involved in defense and stress responsiveness
CaMYB53	TC-rich repeats	ATTCTCTAAC	1114	9	-	Nicotiana tabacum	cis-acting regulatory element involved in the MeJA-responsiveness
CaMYB53	CGTCA-motif	CGTCA	802	5	+	Hordeum vulgare	cis-acting element involved in low-temperature responsiveness
CaMYB53	LTR	CCGAAA	581	6	-	Hordeum vulgare	cis-acting element involved in low-temperature responsiveness
CaMYB53	AT-rich sequence	TAAAATACT	1225	9	+	Pisum sativum	cis-acting regulatory element involved in light responsiveness
CaMYB53	G-box	CACGAC	281	6	+	Zea mays	cis-acting regulatory element involved in the MeJA-responsiveness
CaMYB53	MYB-like sequence	TAACCA	1101	6	+	Arabidopsis thaliana	light responsive element
CaMYB53	A-box	CCGTCC	933	6	+	Petroselinum crispum	cis-acting element involved in salicylic acid responsiveness
CaMYB53	TCA-element	CCATCTTTTT	692	9	+	Nicotiana tabacum	cis-acting regulatory element essential for the anaerobic induction
CaMYB53	STRE	AGGGG	1368	5	+	Arabidopsis thaliana	MYB binding site involved in drought-inducibility
CaMYB53	CTAG-motif	ACTAGCAGAA	1137	9	+	Avena sativa	cis-acting regulatory element related to meristem expression
CaMYB53	CAT-box	GCCACT	13	6	+	Arabidopsis thaliana	cis-acting element involved in defense and stress responsiveness
CaMYB54	TC-rich repeats	ATTCTCTAAC	357	9	+	Nicotiana tabacum	cis-acting element involved in defense and stress responsiveness
CaMYB54	CGTCA-motif	CGTCA	150	5	+	Hordeum vulgare	cis-acting regulatory element involved in the MeJA-responsiveness
CaMYB54	CGTCA-motif	CGTCA	667	5	+	Hordeum vulgare	MYBHv1 binding site
CaMYB54	W box	TTGACC	1414	6	-	Arabidopsis thaliana	cis-acting regulatory element root specific
CaMYB54	G-Box	CACGTT	303	6	+	Pisum sativum	cis-acting regulatory element involved in light responsiveness
CaMYB54	ABRE4	CACGTA	1974	6	-	Zea mays	cis-acting element involved in the abscisic acid responsiveness
CaMYB54	ABRE	ACGTG	303	5	-	Arabidopsis thaliana	cis-acting element involved in the abscisic acid responsiveness
CaMYB54	ABRE	ACGTG	515	5	-	Arabidopsis thaliana	cis-acting element involved in the abscisic acid responsiveness
CaMYB54	ABRE	ACGTG	1802	5	-	Arabidopsis thaliana	cis-acting element involved in the abscisic acid responsiveness
CaMYB54	STRE	AGGGG	1915	5	-	Arabidopsis thaliana	cis-regulatory element involved in endosperm expression
CaMYB54	GCN4_motif	TGAGTCA	59	7	-	Oryza sativa	cis-acting regulatory element involved in light responsiveness
CaMYB54	G-box	TAAACGTG	303	8	-	Brassica oleracea	cis-acting regulatory element involved in light responsiveness
CaMYB54	G-box	CACGTC	515	6	+	Zea mays	cis-acting regulatory element involved in light responsiveness
CaMYB54	G-box	TACGTG	1974	6	+	Arabidopsis thaliana	cis-acting regulatory element involved in the MeJA-responsiveness
CaMYB54	TGACG-motif	TGACG	150	5	-	Hordeum vulgare	cis-acting regulatory element involved in the MeJA-responsiveness
CaMYB55	Myc	TCTCTTA	673	7	-	Arabidopsis thaliana	cis-acting regulatory element essential for the anaerobic induction
CaMYB55	ARE	AAACCA	215	6	-	Zea mays	cis-regulatory element involved in endosperm expression
CaMYB55	CAT-box	GCCACT	228	6	-	Arabidopsis thaliana	cis-acting regulatory element related to meristem expression
CaMYB55	MYB	TAACCA	1552	6	-	Arabidopsis thaliana	cis-acting regulatory element involved in zein metabolism regulation
CaMYB55	Myb	CAACTG	357	6	-	Arabidopsis thaliana	cis-acting element involved in the abscisic acid responsiveness
CaMYB55	ABRE	ACGTG	1111	5	+	Arabidopsis thaliana	cis-acting element involved in the abscisic acid responsiveness
CaMYB55	WRE3	CCACCT	648	6	-	Pisum sativum	cis-acting regulatory element involved in auxin responsiveness
CaMYB55	G-Box	CACGTT	1110	6	-	Pisum sativum	cis-acting regulatory element involved in light responsiveness
CaMYB56	Myc	TCTCTTA	1027	7	-	Arabidopsis thaliana	involved in endosperm-specific negative expression
CaMYB56	ARE	AAACCA	868	6	+	Zea mays	cis-acting regulatory element essential for the anaerobic induction
CaMYB56	ARE	AAACCA	1874	6	+	Zea mays	cis-acting regulatory element essential for the anaerobic induction
CaMYB56	MYB-like sequence	TAACCA	404	6	+	Arabidopsis thaliana	light responsive element
CaMYB56	GT1-motif	GGTTAA	403	6	-	Arabidopsis thaliana	cis-acting regulatory element involved in light responsiveness
CaMYB56	G-box	GCCACGTGGA	1650	9	+	Arabidopsis thaliana	cis-acting regulatory element involved in light responsiveness
CaMYB56	G-box	CACGTG	1652	6	-	Arabidopsis thaliana	cis-acting regulatory element involved in the MeJA-responsiveness
CaMYB56	TGACG-motif	TGACG	436	5	+	Hordeum vulgare	cis-acting regulatory element involved in the MeJA-responsiveness
CaMYB56	I-box	GTATAAGGCC	1835	9	+	Larix laricina	cis-acting regulatory element involved in the MeJA-responsiveness
CaMYB56	CGTCA-motif	CGTCA	436	5	-	Hordeum vulgare	cis-acting regulatory element involved in the MeJA-responsiveness
CaMYB56	WUN-motif	CCATTTCAA	1747	9	-	Nicotiana glutinosa	cis-acting element involved in the abscisic acid responsiveness
CaMYB56	ABRE	CACGTG	1652	6	-	Arabidopsis thaliana	cis-acting element involved in the abscisic acid responsiveness
CaMYB56	W box	TTGACC	294	6	+	Arabidopsis thaliana	cis-acting regulatory element involved in light responsiveness
CaMYB57	ABRE	ACGTG	816	5	-	Arabidopsis thaliana	cis-acting element involved in the abscisic acid responsiveness
CaMYB57	MYB	CAACCA	176	6	+	Arabidopsis thaliana	cis-acting regulatory element involved in zein metabolism regulation
CaMYB57	Myc	TCTCTTA	946	7	+	Arabidopsis thaliana	cis-acting element involved in salicylic acid responsiveness
CaMYB57	MYB-like sequence	TAACCA	124	6	-	Arabidopsis thaliana	cis-acting regulatory element involved in the MeJA-responsiveness
CaMYB58	CGTCA-motif	CGTCA	377	5	+	Hordeum vulgare	cis-acting regulatory element involved in the MeJA-responsiveness
CaMYB58	CGTCA-motif	CGTCA	428	5	+	Hordeum vulgare	cis-acting element involved in low-temperature responsiveness
CaMYB58	LTR	CCGAAA	267	6	-	Hordeum vulgare	cis-acting element involved in low-temperature responsiveness
CaMYB58	Myb-binding site	CAACAG	499	6	+	Nicotiana tabacum	cis-acting element involved in the abscisic acid responsiveness
CaMYB58	ABRE4	CACGTA	225	6	-	Zea mays	gibberellin-responsive element
CaMYB58	TCT-motif	TCTTAC	529	6	-	Arabidopsis thaliana	cis-acting element involved in salicylic acid responsiveness
CaMYB58	TCA-element	CCATCTTTTT	1851	9	+	Nicotiana tabacum	cis-acting regulatory element involved in light responsiveness
CaMYB58	G-box	TACGTG	225	6	+	Arabidopsis thaliana	cis-acting regulatory element involved in the MeJA-responsiveness
CaMYB58	TGACG-motif	TGACG	377	5	-	Hordeum vulgare	cis-acting regulatory element involved in the MeJA-responsiveness
CaMYB59	ERE	ATTTTAAA	1788	8	+	Nicotiana glutinos	cis-acting regulatory element essential for the anaerobic induction
CaMYB59	ARE	AAACCA	473	6	-	Zea mays	cis-acting element involved in salicylic acid responsiveness
CaMYB59	TCA-element	CCATCTTTTT	1259	9	-	Nicotiana tabacum	cis-acting element involved in light responsiveness
CaMYB59	ACE	CTAACGTATT	1928	9	+	Petroselinum crispum	cis-acting regulatory element involved in the MeJA-responsiveness
CaMYB59	TGACG-motif	TGACG	845	5	-	Hordeum vulgare	cis-acting regulatory element involved in the MeJA-responsiveness
CaMYB59	TGACG-motif	TGACG	999	5	-	Hordeum vulgare	cis-acting regulatory element related to meristem expression
CaMYB59	CGTCA-motif	CGTCA	845	5	+	Hordeum vulgare	cis-acting regulatory element involved in the MeJA-responsiveness
CaMYB59	I-box	cCATATCCAAT	638	10	-	Flaveria trinervia	enhancer-like element involved in anoxic specific inducibility
CaMYB59	GC-motif	CCCCCG	1208	6	-	Zea mays	enhancer-like element involved in anoxic specific inducibility
CaMYB59	GC-motif	CCCCCG	1334	6	-	Zea mays	cis-acting element involved in defense and stress responsiveness
CaMYB59	TC-rich repeats	ATTCTCTAAC	460	9	+	Nicotiana tabacum	cis-acting element involved in defense and stress responsiveness
CaMYB59	TC-rich repeats	GTTTTCTTAC	1243	9	-	Nicotiana tabacum	cis-acting element involved in defense and stress responsiveness
CaMYB59	TC-rich repeats	GTTTTCTTAC	1290	9	-	Nicotiana tabacum	light responsive element
CaMYB59	Sp1	GGGCGG	1116	6	-	Oryza sativa	light responsive element
CaMYB60	TCA-element	CCATCTTTTT	604	10	+	Nicotiana tabacum	cis-acting element involved in salicylic acid responsiveness
CaMYB60	ERE	ATTTTAAA	1548	8	+	Nicotiana glutinos	MYB binding site involved in light responsiveness
CaMYB60	MRE	AACCTAA	500	7	-	Petroselinum crispum	cis-acting regulatory element involved in light responsiveness
CaMYB60	MYB-like sequence	TAACCA	1524	6	+	Arabidopsis thaliana	cis-acting regulatory element involved in seed-specific regulation
CaMYB60	TCT-motif	TCTTAC	1927	6	+	Arabidopsis thaliana	cis-acting element involved in the abscisic acid responsiveness
CaMYB60	ABRE	CGCACGTGTC	166	9	-	Hordeum vulgare	cis-acting element involved in the abscisic acid responsiveness
CaMYB60	ABRE	CACGTG	168	6	+	Arabidopsis thaliana	cis-acting element involved in the abscisic acid responsiveness
CaMYB60	CAAT-box	CAAT	1903	4	+	Nicotiana glutinosa	cis-acting regulatory element involved in light responsiveness
CaMYB60	G-Box	CACGTG	168	6	+	Pisum sativum	gibberellin-responsive element
CaMYB60	ATCT-motif	AATCTAATCC	937	9	+	Pisum sativum	enhancer-like element involved in anoxic specific inducibility
CaMYB61	WRE3	CCACCT	1779	6	+	Pisum sativum	cis-acting element involved in the abscisic acid responsiveness
CaMYB61	ABRE	CACGTG	1797	6	-	Arabidopsis thaliana	cis-acting element involved in the abscisic acid responsiveness
CaMYB61	ABRE	ACGTG	1798	5	+	Arabidopsis thaliana	cis-acting element involved in the abscisic acid responsiveness
CaMYB61	WUN-motif	ACATTACGG	1079	9	-	Nicotiana glutinosa	cis-acting regulatory element involved in light responsiveness
CaMYB61	TCA-element	CCATCTTTTT	1427	9	+	Nicotiana tabacum	cis-acting regulatory element involved in the MeJA-responsiveness
CaMYB61	TGACG-motif	TGACG	767	5	+	Hordeum vulgare	cis-acting regulatory element involved in light responsiveness
CaMYB61	G-box	CACGTG	1797	6	-	Arabidopsis thaliana	cis-acting regulatory element involved in light responsiveness
CaMYB61	G-box	CACGTC	1886	6	+	Zea mays	MYB binding site involved in light responsiveness
CaMYB61	MYB-like sequence	TAACCA	850	6	-	Arabidopsis thaliana	light responsive element
CaMYB62	MBS	CAACTG	425	6	+	Arabidopsis thaliana	MYB binding site involved in drought-inducibility
CaMYB62	MBS	CAACTG	533	6	+	Arabidopsis thaliana	MYB binding site involved in drought-inducibility
CaMYB62	MBS	CAACTG	777	6	-	Arabidopsis thaliana	MYB binding site involved in drought-inducibility
CaMYB62	TCA-element	CCATCTTTTT	686	9	+	Nicotiana tabacum	cis-acting element involved in salicylic acid responsiveness
CaMYB62	TCA-element	CCATCTTTTT	1620	9	+	Nicotiana tabacum	cis-acting regulatory element essential for the anaerobic induction
CaMYB62	ARE	AAACCA	146	6	-	Zea mays	cis-acting regulatory element essential for the anaerobic induction
CaMYB62	ARE	AAACCA	344	6	-	Zea mays	cis-acting regulatory element essential for the anaerobic induction
CaMYB62	ARE	AAACCA	821	6	-	Zea mays	cis-acting regulatory element essential for the anaerobic induction
CaMYB62	ARE	AAACCA	1308	6	-	Zea mays	cis-acting regulatory element essential for the anaerobic induction
CaMYB62	G-box	TAACACGTAG	906	10	-	Brassica oleracea	cis-acting regulatory element involved in light responsiveness
CaMYB62	GT1-motif	GCGGTAATT	1003	9	+	Oryza sativa	light responsive element
CaMYB62	GT1-motif	GGTTAA	1582	6	-	Arabidopsis thaliana	cis-acting element involved in gibberellin-responsiveness
CaMYB62	WUN-motif	AAATTACT	574	8	-	Nicotiana glutinosa	gibberellin-responsive element
CaMYB63	G-box	ACACGTGT	472	8	+	Brassica napus	cis-acting regulatory element involved in light responsiveness
CaMYB63	G-box	CACGTG	473	6	+	Arabidopsis thaliana	cis-acting regulatory element involved in light responsiveness
CaMYB63	G-box	CACGTG	1065	6	-	Arabidopsis thaliana	cis-acting regulatory element involved in light responsiveness
CaMYB63	ERE	ATTTTAAA	1084	8	-	Nicotiana glutinos	light responsive element
CaMYB63	GA-motif	ATAGATAA	1965	8	+	Arabidopsis thaliana	cis-acting regulatory element involved in light responsiveness
CaMYB63	G-Box	CACGTG	473	6	+	Pisum sativum	cis-acting regulatory element involved in light responsiveness
CaMYB63	ABRE	CACGTG	473	6	+	Arabidopsis thaliana	cis-acting element involved in the abscisic acid responsiveness
CaMYB63	ABRE	ACGTG	474	5	+	Arabidopsis thaliana	cis-acting element involved in the abscisic acid responsiveness
CaMYB63	ABRE	CACGTG	1065	6	-	Arabidopsis thaliana	cis-acting element involved in the abscisic acid responsiveness
CaMYB63	ABRE	ACGTG	1066	5	+	Arabidopsis thaliana	cis-acting element involved in the abscisic acid responsiveness
CaMYB63	Myb	TAACTG	1948	6	+	Arabidopsis thaliana	cis-acting regulatory element involved in circadian control
CaMYB63	circadian	CAAAGATATC	967	9	-	Lycopersicon esculentum	cis-acting element involved in defense and stress responsiveness
CaMYB64	TC-rich repeats	GTTTTCTTAC	591	9	-	Nicotiana tabacum	cis-acting element involved in defense and stress responsiveness
CaMYB64	TC-rich repeats	ATTCTCTAAC	795	9	+	Nicotiana tabacum	cis-acting regulatory element involved in the MeJA-responsiveness
CaMYB64	CGTCA-motif	CGTCA	278	5	+	Hordeum vulgare	cis-acting regulatory element involved in the MeJA-responsiveness
CaMYB64	CCGTCC motif	CCGTCC	1555	6	-	Nicotiana tabacum	MYB binding site involved in flavonoid biosynthetic genes regulation
CaMYB64	MBSI	aaaAaaC(G/C)GTTA	771	10.5	+	Petunia hybrida	cis-acting regulatory element involved in auxin responsiveness
CaMYB64	AuxRR-core	GGTCCAT	748	7	+	Nicotiana tabacum	MYBHv1 binding site
CaMYB64	CCAAT-box	CAACGG	774	6	+	Hordeum vulgare	cis-acting element involved in the abscisic acid responsiveness
CaMYB64	TGACG-motif	TGACG	278	5	-	Hordeum vulgare	cis-acting regulatory element involved in the MeJA-responsiveness
CaMYB64	MYB-like sequence	TAACCA	1453	6	+	Arabidopsis thaliana	light responsive element
CaMYB64	GT1-motif	GGTTAAT	305	7	-	Avena sativa	light responsive element
CaMYB64	GT1-motif	GGTTAA	306	6	-	Arabidopsis thaliana	light responsive element
CaMYB64	GT1-motif	GGTTAAT	1086	7	-	Avena sativa	light responsive element
CaMYB64	A-box	CCGTCC	1555	6	-	Petroselinum crispum	cis-acting regulatory element essential for the anaerobic induction
CaMYB64	ARE	AAACCA	1399	6	+	Zea mays	cis-acting regulatory element essential for the anaerobic induction
CaMYB64	ARE	AAACCA	1729	6	-	Zea mays	cis-acting regulatory element essential for the anaerobic induction
CaMYB64	ARE	AAACCA	1906	6	-	Zea mays	cis-acting element involved in salicylic acid responsiveness
CaMYB64	ERE	ATTTTAAA	1611	8	-	Nicotiana glutinos	cis-acting element involved in defense and stress responsiveness
CaMYB65	TC-rich repeats	ATTCTCTAAC	709	9	+	Nicotiana tabacum	cis-acting element involved in defense and stress responsiveness
CaMYB65	WRE3	CCACCT	1760	6	+	Pisum sativum	cis-acting element involved in the abscisic acid responsiveness
CaMYB65	ABRE	ACGTG	383	5	-	Arabidopsis thaliana	cis-acting element involved in the abscisic acid responsiveness
CaMYB65	Box 4	ATTAAT	845	6	+	Petroselinum crispum	cis-acting regulatory element related to meristem expression
CaMYB65	MYC	CATTTG	1859	6	+	Arabidopsis thaliana	light responsive element
CaMYB65	GT1-motif	GGTTAAT	76	7	+	Avena sativa	light responsive element
CaMYB65	GT1-motif	GGTTAA	570	6	+	Arabidopsis thaliana	light responsive element
CaMYB65	MYB-like sequence	TAACCA	1511	6	+	Arabidopsis thaliana	MYB binding site involved in light responsiveness
CaMYB65	MRE	AACCTAA	1112	7	+	Petroselinum crispum	MYB binding site involved in light responsiveness
CaMYB65	G-box	TACGTG	1132	6	+	Arabidopsis thaliana	cis-acting regulatory element essential for the anaerobic induction
CaMYB66	Myb-binding site	CAACAG	1339	6	-	Nicotiana tabacum	cis-acting regulatory element involved in the MeJA-responsiveness
CaMYB66	W box	TTGACC	740	6	-	Arabidopsis thaliana	cis-acting element involved in the abscisic acid responsiveness
CaMYB66	ABRE4	CACGTA	1616	6	+	Zea mays	cis-acting regulatory element involved in zein metabolism regulation
CaMYB66	TGACG-motif	TGACG	1613	5	-	Hordeum vulgare	cis-acting regulatory element involved in light responsiveness
CaMYB66	MYB-like sequence	TAACCA	1674	6	+	Arabidopsis thaliana	light responsive element
CaMYB66	GT1-motif	GGTTAAT	670	7	-	Avena sativa	light responsive element
CaMYB66	GT1-motif	GGTTAA	671	6	-	Arabidopsis thaliana	light responsive element
CaMYB66	GT1-motif	GGTTAA	1349	6	+	Arabidopsis thaliana	cis-acting regulatory element essential for the anaerobic induction
CaMYB66	ARE	AAACCA	1860	6	+	Zea mays	cis-acting element involved in salicylic acid responsiveness
CaMYB67	HD-Zip 3	GTAAT(G/C)ATTAC	1443	9.5	-	Arabidopsis thaliana	cis-acting element involved in the abscisic acid responsiveness
CaMYB67	AT-rich element	ATAGAAATCAA	550	10	-	Glycine max	gibberellin-responsive element
CaMYB67	CGTCA-motif	CGTCA	1822	5	-	Hordeum vulgare	cis-acting regulatory element involved in the MeJA-responsiveness
CaMYB67	ARE	AAACCA	546	6	-	Zea mays	cis-acting regulatory element involved in light responsiveness
CaMYB67	G-box	CAGACGTGGCA	609	10	-	Nicotiana plumbaginifolia	cis-acting regulatory element involved in light responsiveness
CaMYB67	TGACG-motif	TGACG	1822	5	+	Hordeum vulgare	cis-acting regulatory element involved in the MeJA-responsiveness
CaMYB67	MYB	CAACAG	1842	6	-	Arabidopsis thaliana	cis-acting regulatory element involved in zein metabolism regulation
CaMYB67	Box 4	ATTAAT	1243	6	-	Petroselinum crispum	cis-acting element involved in defense and stress responsiveness
CaMYB68	Myb-binding site	CAACAG	1797	6	+	Nicotiana tabacum	cis-acting regulatory element involved in circadian control
CaMYB68	LTR	CCGAAA	455	6	-	Hordeum vulgare	cis-acting regulatory element involved in the MeJA-responsiveness
CaMYB68	CGTCA-motif	CGTCA	1595	5	+	Hordeum vulgare	MYBHv1 binding site
CaMYB68	CCAAT-box	CAACGG	35	6	+	Hordeum vulgare	MYBHv1 binding site
CaMYB68	Myb	CAACTG	1950	6	+	Arabidopsis thaliana	cis-acting element involved in the abscisic acid responsiveness
CaMYB68	STRE	AGGGG	436	5	-	Arabidopsis thaliana	MYB binding site involved in drought-inducibility
CaMYB68	MYB-like sequence	TAACCA	1970	6	-	Arabidopsis thaliana	cis-acting regulatory element involved in the MeJA-responsiveness
CaMYB68	TGACG-motif	TGACG	1595	5	-	Hordeum vulgare	cis-acting regulatory element involved in light responsiveness
CaMYB68	G-box	TACGTG	1841	6	-	Arabidopsis thaliana	cis-acting regulatory element involved in the MeJA-responsiveness
CaMYB69	TGACG-motif	TGACG	542	5	+	Hordeum vulgare	cis-acting regulatory element involved in the MeJA-responsiveness
CaMYB69	TGACG-motif	TGACG	1408	5	+	Hordeum vulgare	cis-acting regulatory element involved in light responsiveness
CaMYB69	G-box	GCCACGTGGA	608	9	+	Arabidopsis thaliana	cis-acting regulatory element involved in light responsiveness
CaMYB69	MYB-like sequence	TAACCA	1566	6	+	Arabidopsis thaliana	light responsive element
CaMYB69	GT1-motif	GGTTAA	1565	6	-	Arabidopsis thaliana	cis-acting element involved in salicylic acid responsiveness
CaMYB69	Box 4	ATTAAT	1607	6	-	Petroselinum crispum	cis-acting regulatory element involved in zein metabolism regulation
CaMYB69	CAT-box	GCCACT	557	6	+	Arabidopsis thaliana	cis-acting regulatory element involved in light responsiveness
CaMYB69	GATA-motif	AAGGATAAGG	368	9	-	Solanum tuberosum	cis-acting element involved in the abscisic acid responsiveness
CaMYB69	ABRE	CGCACGTGTC	28	9	+	Hordeum vulgare	cis-acting element involved in the abscisic acid responsiveness
CaMYB69	ABRE	GCCGCGTGGC	608	9	+	Oryza sativa	cis-acting element involved in the abscisic acid responsiveness
CaMYB69	ABRE	CACGTG	610	6	+	Arabidopsis thaliana	cis-acting element involved in the abscisic acid responsiveness
CaMYB69	I-box	GTATAAGGCC	1251	9	+	Larix laricina	cis-acting regulatory element involved in the MeJA-responsiveness
CaMYB69	CGTCA-motif	CGTCA	542	5	-	Hordeum vulgare	cis-acting regulatory element involved in the MeJA-responsiveness
CaMYB69	LTR	CCGAAA	716	6	+	Hordeum vulgare	cis-acting element involved in low-temperature responsiveness
CaMYB70	ABRE4	CACGTA	823	6	-	Zea mays	gibberellin-responsive element
CaMYB70	CCGTCC motif	CCGTCC	800	6	+	Nicotiana tabacum	gibberellin-responsive element
CaMYB70	Myb-binding site	CAACAG	1986	6	-	Nicotiana tabacum	cis-acting element involved in defense and stress responsiveness
CaMYB70	A-box	CCGTCC	800	6	+	Petroselinum crispum	cis-acting regulatory element essential for the anaerobic induction
CaMYB70	ARE	AAACCA	151	6	+	Zea mays	cis-acting regulatory element essential for the anaerobic induction
CaMYB70	ARE	AAACCA	1156	6	+	Zea mays	cis-acting regulatory element essential for the anaerobic induction
CaMYB70	ARE	AAACCA	1251	6	-	Zea mays	cis-acting element involved in salicylic acid responsiveness
CaMYB70	TCA-element	CCATCTTTTT	154	10	+	Nicotiana tabacum	cis-acting element involved in salicylic acid responsiveness
CaMYB70	TCA-element	CCATCTTTTT	1159	10	+	Nicotiana tabacum	cis-acting element involved in salicylic acid responsiveness
CaMYB70	ERE	ATTTTAAA	1492	8	-	Nicotiana glutinos	cis-acting regulatory element involved in light responsiveness
CaMYB70	G-box	TACGTG	823	6	+	Arabidopsis thaliana	cis-acting regulatory element involved in light responsiveness
CaMYB70	MYB-like sequence	TAACCA	1355	6	-	Arabidopsis thaliana	light responsive element
CaMYB70	GT1-motif	GGTTAA	4	6	+	Arabidopsis thaliana	light responsive element
CaMYB70	GT1-motif	GGTTAA	392	6	+	Arabidopsis thaliana	light responsive element
CaMYB70	GT1-motif	GGTTAA	1010	6	+	Arabidopsis thaliana	light responsive element
CaMYB70	GT1-motif	GGTTAAT	1239	7	+	Avena sativa	light responsive element
CaMYB70	GT1-motif	GGTTAA	1356	6	+	Arabidopsis thaliana	cis-acting regulatory element involved in seed-specific regulation
CaMYB70	GA-motif	ATAGATAA	1606	8	+	Arabidopsis thaliana	cis-acting regulatory element involved in zein metabolism regulation
CaMYB71	DRE1	ACCGAGA	432	7	-	Zea mays	cis-acting regulatory element involved in light responsiveness
CaMYB71	Myb	CAACTG	1707	6	+	Arabidopsis thaliana	cis-acting element involved in the abscisic acid responsiveness
CaMYB71	ABRE	CACGTG	1691	6	-	Arabidopsis thaliana	cis-acting element involved in the abscisic acid responsiveness
CaMYB71	CGTCA-motif	CGTCA	610	5	-	Hordeum vulgare	cis-acting regulatory element involved in the MeJA-responsiveness
CaMYB71	G-box	CACGAC	26	6	+	Zea mays	cis-acting regulatory element involved in light responsiveness
CaMYB71	G-box	CACGTG	1691	6	-	Arabidopsis thaliana	cis-acting regulatory element involved in the MeJA-responsiveness
CaMYB71	TGACG-motif	TGACG	610	5	+	Hordeum vulgare	cis-acting regulatory element involved in the MeJA-responsiveness
CaMYB71	TGACG-motif	TGACG	830	5	+	Hordeum vulgare	MYB binding site involved in light responsiveness
CaMYB71	Myc	TCTCTTA	777	7	-	Arabidopsis thaliana	cis-acting regulatory element essential for the anaerobic induction
CaMYB71	ARE	AAACCA	476	6	-	Zea mays	cis-acting regulatory element essential for the anaerobic induction
CaMYB71	MYB	CAACCA	1385	6	-	Arabidopsis thaliana	cis-acting regulatory element involved in zein metabolism regulation
CaMYB71	CAT-box	GCCACT	943	6	-	Arabidopsis thaliana	cis-acting regulatory element related to meristem expression
CaMYB71	MYC	CATTTG	1669	6	+	Arabidopsis thaliana	MYB binding site involved in drought-inducibility
CaMYB71	MBS	CAACTG	278	6	+	Arabidopsis thaliana	MYB binding site involved in drought-inducibility
CaMYB72	circadian	CAAAGATATC	220	9	+	Lycopersicon esculentum	cis-acting regulatory element involved in circadian control
CaMYB72	GARE-motif	TCTGTTG	1357	7	+	Brassica oleracea	gibberellin-responsive element
CaMYB72	GARE-motif	TCTGTTG	1835	7	-	Brassica oleracea	gibberellin-responsive element
CaMYB72	GATA-motif	AAGGATAAGG	481	9	-	Solanum tuberosum	cis-acting element involved in the abscisic acid responsiveness
CaMYB72	MYC	CATTTG	1230	6	+	Arabidopsis thaliana	MYB binding site involved in drought-inducibility
CaMYB73	WRE3	CCACCT	1721	6	-	Pisum sativum	cis-acting element involved in the abscisic acid responsiveness
CaMYB73	CARE	CAACTCAC	1104	8	-	Oryza sativa	cis-acting regulatory element involved in zein metabolism regulation
CaMYB73	STRE	AGGGG	1613	5	-	Arabidopsis thaliana	auxin-responsive element
CaMYB73	TGA-element	AACGAC	1233	6	-	Brassica oleracea	cis-acting regulatory element related to meristem expression
CaMYB73	MYB-like sequence	TAACCA	1814	6	-	Arabidopsis thaliana	cis-acting element involved in light responsiveness
CaMYB73	ACE	CTAACGTATT	1429	9	+	Petroselinum crispum	cis-regulatory element involved in endosperm expression
CaMYB73	GCN4_motif	TGAGTCA	140	7	-	Oryza sativa	cis-acting regulatory element essential for the anaerobic induction
CaMYB73	ERE	ATTTTAAA	593	8	+	Nicotiana glutinos	cis-acting regulatory element involved in the MeJA-responsiveness
CaMYB74	TGACG-motif	TGACG	178	5	+	Hordeum vulgare	cis-acting regulatory element involved in light responsiveness
CaMYB74	G-box	CCACGTAA	1083	8	-	Brassica napus	cis-acting regulatory element involved in light responsiveness
CaMYB74	G-box	TACGTG	1084	6	+	Arabidopsis thaliana	cis-acting regulatory element involved in light responsiveness
CaMYB74	G-box	CACGAC	1218	6	+	Zea mays	cis-acting regulatory element involved in light responsiveness
CaMYB74	MYB-like sequence	TAACCA	784	6	-	Arabidopsis thaliana	light responsive element
CaMYB74	GT1-motif	GGTTAA	536	6	-	Arabidopsis thaliana	light responsive element
CaMYB74	GT1-motif	GGTTAAT	680	7	-	Avena sativa	light responsive element
CaMYB74	GT1-motif	GGTTAA	681	6	-	Arabidopsis thaliana	cis-acting regulatory element essential for the anaerobic induction
CaMYB74	ARE	AAACCA	216	6	-	Zea mays	cis-acting regulatory element essential for the anaerobic induction
CaMYB74	ARE	AAACCA	226	6	-	Zea mays	cis-acting regulatory element essential for the anaerobic induction
CaMYB74	ARE	AAACCA	592	6	+	Zea mays	cis-acting regulatory element essential for the anaerobic induction
CaMYB74	ARE	AAACCA	598	6	+	Zea mays	cis-acting regulatory element essential for the anaerobic induction
CaMYB74	ARE	AAACCA	729	6	+	Zea mays	cis-acting element involved in salicylic acid responsiveness
CaMYB74	CAAT-box	CAAAT	1992	5	+	Pisum sativum	MYB binding site involved in flavonoid biosynthetic genes regulation
CaMYB74	W box	TTGACC	978	6	+	Arabidopsis thaliana	cis-acting element involved in the abscisic acid responsiveness
CaMYB74	ABRE	ACGTG	1085	5	+	Arabidopsis thaliana	cis-acting element involved in the abscisic acid responsiveness
CaMYB74	I-box	gGATAAGGTG	919	9	+	Zea mays	cis-acting regulatory element involved in the MeJA-responsiveness
CaMYB74	CGTCA-motif	CGTCA	178	5	-	Hordeum vulgare	cis-acting element involved in low-temperature responsiveness
CaMYB74	LTR	CCGAAA	204	6	+	Hordeum vulgare	cis-acting element involved in low-temperature responsiveness
CaMYB75	Myc	TCTCTTA	1245	7	-	Arabidopsis thaliana	cis-acting regulatory element essential for the anaerobic induction
CaMYB75	ARE	AAACCA	94	6	+	Zea mays	cis-acting regulatory element essential for the anaerobic induction
CaMYB75	ARE	AAACCA	1352	6	-	Zea mays	cis-acting element involved in salicylic acid responsiveness
CaMYB75	TCA-element	CCATCTTTTT	99	9	+	Nicotiana tabacum	cis-acting element involved in salicylic acid responsiveness
CaMYB75	TCA-element	TCAGAAGAGG	950	9	+	Brassica oleracea	cis-regulatory element involved in endosperm expression
CaMYB75	GCN4_motif	TGAGTCA	456	7	+	Oryza sativa	cis-acting element involved in light responsiveness
CaMYB75	ACE	CTAACGTATT	61	9	+	Petroselinum crispum	cis-acting element involved in light responsiveness
CaMYB75	ACE	CTAACGTATT	1213	9	-	Petroselinum crispum	cis-acting regulatory element involved in light responsiveness
CaMYB75	G-box	ACACGTGT	1090	8	-	Brassica napus	cis-acting regulatory element involved in light responsiveness
CaMYB75	G-box	CACGTG	1091	6	-	Arabidopsis thaliana	cis-acting regulatory element involved in light responsiveness
CaMYB75	G-box	TAACACGTAG	1942	9	-	Brassica oleracea	cis-acting regulatory element involved in the MeJA-responsiveness
CaMYB75	Myb	TAACTG	1114	6	-	Arabidopsis thaliana	cis-acting element involved in the abscisic acid responsiveness
CaMYB75	ABRE	ACGTG	83	5	-	Arabidopsis thaliana	cis-acting element involved in the abscisic acid responsiveness
CaMYB75	ABRE	CACGTG	1091	6	-	Arabidopsis thaliana	cis-acting element involved in the abscisic acid responsiveness
CaMYB75	AT-rich element	ATAGAAATCAA	287	10	+	Glycine max	cis-acting regulatory element involved in light responsiveness
CaMYB75	G-Box	CACGTT	83	6	+	Pisum sativum	cis-acting regulatory element involved in light responsiveness
CaMYB75	G-Box	CACGTG	1091	6	-	Pisum sativum	gibberellin-responsive element
CaMYB75	LTR	CCGAAA	1028	6	+	Hordeum vulgare	cis-acting element involved in low-temperature responsiveness
CaMYB75	GC-motif	CCCCCG	1136	6	+	Zea mays	cis-acting regulatory element involved in the MeJA-responsiveness
CaMYB75	Myb-binding site	CAACAG	1323	6	+	Nicotiana tabacum	cis-acting element involved in the abscisic acid responsiveness
CaMYB76	ABRE	ACGTG	90	5	-	Arabidopsis thaliana	cis-acting element involved in the abscisic acid responsiveness
CaMYB76	ABRE	ACGTG	587	5	-	Arabidopsis thaliana	cis-acting element involved in the abscisic acid responsiveness
CaMYB76	ABRE4	CACGTA	587	6	+	Zea mays	cis-acting regulatory element involved in light responsiveness
CaMYB76	W box	TTGACC	272	6	+	Arabidopsis thaliana	cis-acting element involved in cell cycle regulation
CaMYB76	MSA-like	TCAAACGGT	267	9	-	Catharanthus roseus	cis-acting element involved in gibberellin-responsiveness
CaMYB76	TC-rich repeats	ATTCTCTAAC	282	9	+	Nicotiana tabacum	cis-acting element involved in salicylic acid responsiveness
CaMYB76	TCA-element	CCATCTTTTT	834	9	+	Nicotiana tabacum	cis-acting regulatory element essential for the anaerobic induction
CaMYB76	ARE	AAACCA	761	6	-	Zea mays	cis-acting regulatory element essential for the anaerobic induction
CaMYB76	ARE	AAACCA	1751	6	+	Zea mays	cis-acting regulatory element essential for the anaerobic induction
CaMYB76	ERE	ATTTCATA	1238	8	+	Nicotiana glutinos	cis-acting regulatory element involved in light responsiveness
CaMYB76	G-box	TACGTG	90	6	-	Arabidopsis thaliana	cis-acting regulatory element involved in light responsiveness
CaMYB76	G-box	TACGTG	587	6	-	Arabidopsis thaliana	MYB binding site involved in light responsiveness
CaMYB76	GA-motif	ATAGATAA	1619	8	+	Arabidopsis thaliana	auxin-responsive element
CaMYB77	G-box	GCCACGTGGA	731	9	-	Arabidopsis thaliana	cis-acting regulatory element involved in light responsiveness
CaMYB77	G-box	CACGTG	733	6	+	Arabidopsis thaliana	cis-acting regulatory element involved in light responsiveness
CaMYB77	G-box	CACGTG	1803	6	-	Arabidopsis thaliana	cis-acting regulatory element involved in the MeJA-responsiveness
CaMYB77	TGACG-motif	TGACG	14	5	-	Hordeum vulgare	cis-acting regulatory element involved in the MeJA-responsiveness
CaMYB77	TGACG-motif	TGACG	136	5	+	Hordeum vulgare	cis-acting regulatory element involved in the MeJA-responsiveness
CaMYB77	TGACG-motif	TGACG	1683	5	-	Hordeum vulgare	light responsive element
CaMYB77	GT1-motif	GCGGTAATT	513	9	-	Oryza sativa	involved in endosperm-specific negative expression
CaMYB77	ARE	AAACCA	1033	6	-	Zea mays	cis-acting element involved in salicylic acid responsiveness
CaMYB77	CAAT-box	CAAT	1916	4	+	Nicotiana glutinosa	gibberellin-responsive element
CaMYB77	GARE-motif	TCTGTTG	1094	7	+	Brassica oleracea	cis-acting regulatory element involved in light responsiveness
CaMYB77	G-Box	CACGTG	733	6	+	Pisum sativum	cis-acting regulatory element involved in light responsiveness
CaMYB77	G-Box	CACGTG	1803	6	-	Pisum sativum	cis-acting element involved in the abscisic acid responsiveness
CaMYB77	ABRE	CACGTG	733	6	+	Arabidopsis thaliana	cis-acting element involved in the abscisic acid responsiveness
CaMYB77	ABRE	ACGTG	734	5	+	Arabidopsis thaliana	cis-acting element involved in the abscisic acid responsiveness
CaMYB77	ABRE	TACGGTC	1304	7	-	Arabidopsis thaliana	cis-acting element involved in the abscisic acid responsiveness
CaMYB77	ABRE	CACGTG	1803	6	-	Arabidopsis thaliana	cis-acting element involved in the abscisic acid responsiveness
CaMYB77	CGTCA-motif	CGTCA	14	5	+	Hordeum vulgare	cis-acting regulatory element involved in the MeJA-responsiveness
CaMYB77	CGTCA-motif	CGTCA	136	5	-	Hordeum vulgare	cis-acting regulatory element involved in the MeJA-responsiveness
CaMYB78	ERE	ATTTCATA	263	8	+	Nicotiana glutinos	cis-acting element involved in salicylic acid responsiveness
CaMYB78	TCA-element	TCAGAAGAGG	595	9	-	Brassica oleracea	cis-acting regulatory element essential for the anaerobic induction
CaMYB78	ARE	AAACCA	121	6	+	Zea mays	cis-acting regulatory element essential for the anaerobic induction
CaMYB78	GT1-motif	GGTTAA	39	6	-	Arabidopsis thaliana	light responsive element
CaMYB78	GT1-motif	GGTTAAT	541	7	-	Avena sativa	light responsive element
CaMYB78	GT1-motif	GGTTAA	542	6	-	Arabidopsis thaliana	light responsive element
CaMYB78	MYB-like sequence	TAACCA	1971	6	+	Arabidopsis thaliana	cis-acting element involved in light responsiveness
CaMYB78	ACE	CTAACGTATT	466	9	+	Petroselinum crispum	cis-acting element involved in light responsiveness
CaMYB78	ACE	GCGACGTACC	859	9	+	Petroselinum crispum	cis-acting regulatory element involved in light responsiveness
CaMYB78	G-box	TACGTG	468	6	-	Arabidopsis thaliana	cis-acting regulatory element involved in light responsiveness
CaMYB78	G-box	TACGTG	574	6	+	Arabidopsis thaliana	cis-acting regulatory element involved in light responsiveness
CaMYB78	G-box	TACGTG	1042	6	-	Arabidopsis thaliana	cis-acting regulatory element involved in light responsiveness
CaMYB78	STRE	AGGGG	1302	5	-	Arabidopsis thaliana	MYB binding site involved in drought-inducibility
CaMYB78	MBS	CAACTG	167	6	-	Arabidopsis thaliana	MYB binding site involved in drought-inducibility
CaMYB78	MYB	TAACCA	1971	6	+	Arabidopsis thaliana	cis-acting regulatory element involved in zein metabolism regulation
CaMYB78	GATA-motif	GATAGGA	1274	7	-	Arabidopsis thaliana	cis-acting element involved in the abscisic acid responsiveness
CaMYB78	ABRE	ACGTG	468	5	-	Arabidopsis thaliana	cis-acting element involved in the abscisic acid responsiveness
CaMYB78	ABRE	ACGTG	575	5	+	Arabidopsis thaliana	cis-acting element involved in the abscisic acid responsiveness
CaMYB78	ABRE	CGTACGTGCA	1040	9	-	Hordeum vulgare	cis-acting element involved in the abscisic acid responsiveness
CaMYB78	ABRE	ACGTG	1042	5	-	Arabidopsis thaliana	cis-acting element involved in the abscisic acid responsiveness
CaMYB78	ABRE	CGTACGTGCA	1480	9	+	Hordeum vulgare	cis-acting element involved in the abscisic acid responsiveness
CaMYB78	ABRE	ACGTG	1483	5	+	Arabidopsis thaliana	cis-acting element involved in the abscisic acid responsiveness
CaMYB78	W box	TTGACC	1743	6	-	Arabidopsis thaliana	cis-acting regulatory element involved in light responsiveness
CaMYB78	G-Box	CACGTT	1482	6	-	Pisum sativum	gibberellin-responsive element
CaMYB78	CAAT-box	CAAAT	1975	5	+	Pisum sativum	gibberellin-responsive element
CaMYB79	Box 4	ATTAAT	884	6	+	Petroselinum crispum	cis-acting regulatory element essential for the anaerobic induction
CaMYB79	ARE	AAACCA	642	6	+	Zea mays	cis-acting regulatory element essential for the anaerobic induction
CaMYB79	ARE	AAACCA	1379	6	-	Zea mays	cis-acting regulatory element essential for the anaerobic induction
CaMYB79	ARE	AAACCA	1571	6	-	Zea mays	cis-acting regulatory element involved in light responsiveness
CaMYB79	G-box	CACGAC	1822	6	+	Zea mays	cis-acting regulatory element involved in light responsiveness
CaMYB79	MYB-like sequence	TAACCA	1962	6	+	Arabidopsis thaliana	cis-acting element involved in gibberellin-responsiveness
CaMYB79	WRE3	CCACCT	1839	6	-	Pisum sativum	cis-acting element involved in the abscisic acid responsiveness
CaMYB79	ABRE	ACGTG	27	5	+	Arabidopsis thaliana	cis-acting element involved in the abscisic acid responsiveness
CaMYB79	W box	TTGACC	914	6	+	Arabidopsis thaliana	cis-acting regulatory element involved in auxin responsiveness
CaMYB79	AuxRR-core	GGTCCAT	1051	7	+	Nicotiana tabacum	cis-acting regulatory element involved in auxin responsiveness
CaMYB79	AuxRR-core	GGTCCAT	1403	7	+	Nicotiana tabacum	cis-acting regulatory element involved in auxin responsiveness
CaMYB79	ATCT-motif	AATCTAATCC	176	9	+	Pisum sativum	MYB binding site involved in flavonoid biosynthetic genes regulation
CaMYB80	AT-rich element	ATAGAAATCAA	1518	10	+	Glycine max	gibberellin-responsive element
CaMYB80	GA-motif	ATAGATAA	1501	8	-	Arabidopsis thaliana	auxin-responsive element
CaMYB80	TGA-element	AACGAC	232	6	+	Brassica oleracea	auxin-responsive element
CaMYB80	TGA-element	AACGAC	1528	6	-	Brassica oleracea	auxin-responsive element
CaMYB80	GT1-motif	GGTTAA	1266	6	+	Arabidopsis thaliana	light responsive element
CaMYB80	MYB-like sequence	TAACCA	1164	6	-	Arabidopsis thaliana	cis-acting element involved in salicylic acid responsiveness
CaMYB80	TCA-element	CCATCTTTTT	1213	9	-	Nicotiana tabacum	cis-acting regulatory element essential for the anaerobic induction
CaMYB81	MYB-like sequence	TAACCA	963	6	-	Arabidopsis thaliana	light responsive element
CaMYB81	CAT-box	GCCACT	598	6	-	Arabidopsis thaliana	cis-acting regulatory element related to meristem expression
CaMYB81	CAT-box	GCCACT	791	6	-	Arabidopsis thaliana	cis-acting regulatory element related to meristem expression
CaMYB81	Myb-binding site	CAACAG	1383	6	-	Nicotiana tabacum	cis-acting regulatory element involved in the MeJA-responsiveness
CaMYB82	CAAT-box	CAAT	1836	4	+	Nicotiana glutinosa	gibberellin-responsive element
CaMYB82	GARE-motif	TCTGTTG	317	7	+	Brassica oleracea	cis-acting regulatory element involved in light responsiveness
CaMYB82	I-box	ccttatcct	1989	9	-	Arabidopsis thaliana	cis-acting element involved in gibberellin-responsiveness
CaMYB82	MYB-like sequence	TAACCA	1746	6	-	Arabidopsis thaliana	light responsive element
CaMYB82	TGACG-motif	TGACG	350	5	+	Hordeum vulgare	cis-acting regulatory element involved in light responsiveness
CaMYB82	G-box	GCCACGTGGA	596	9	-	Arabidopsis thaliana	cis-acting regulatory element essential for the anaerobic induction
CaMYB82	ARE	AAACCA	486	6	+	Zea mays	cis-acting regulatory element essential for the anaerobic induction
CaMYB82	ARE	AAACCA	495	6	-	Zea mays	cis-acting regulatory element essential for the anaerobic induction
CaMYB82	MBS	CAACTG	158	6	-	Arabidopsis thaliana	MYB binding site involved in drought-inducibility
CaMYB82	MBS	CAACTG	251	6	+	Arabidopsis thaliana	MYB binding site involved in drought-inducibility
CaMYB82	MBS	CAACTG	1742	6	-	Arabidopsis thaliana	MYB binding site involved in drought-inducibility

## Sheet: Sheet5
Table S5 The FPKM values of MYB-Related genes in different tissues and organs.（L, F, O, G, S, and T represent the leaf, flower, ovary, pulp, seed, and placenta, respectively. ST denotes early seed and placenta, FST denotes early whole fruit, P10 denotes petal, and STA denotes stamen.Numbers 1-10 in L1-L10 represent 2, 5, 10, 15, 20, 25, 30, 40, 50, and 60 days after the emergence of new leaves; 0…
Gene Name	L1	L2	L3	L4	L5	L6	L7	L8	L9	F1	F2	F3	F4	F5	F6	F7	F8	F9	P10	O10	STA10	G1	G2	G3	G4	G5	G6	G7	G8	G9	G10	G11	FST0	FST1	ST1	ST2	S3	S4	S5	S6	S7	S8	S9	S10	S11	T3	T4	T5	T6
CaMYB68	4.94	7.59	6.69	6	3.59	5.17	6.28	3.48	10.15	5.91	6.24	4.18	0.7	5.91	5.05	3.3	3.06	5.36	4.38	8.06	1.84	3.93	4.75	2.73	4.07	8.68	9.24	6.57	7.81	8.75	8.11	9.48	4.68	3.86	5.74	1.36	2.1	2.07	1.71	1.42	1.56	1.68	1.31	1.84	2.36	3.43	3.74	7.61	6.39
CaMYB59	0	0	0	0	0	0	0	0	0	0	0	0	0	0	0	0	0	0	0	0	0	0	0	0	0	0	0	0	0	0	0	0	0	0	0	0	0	0	0	0	0.09	0	0	0.05	0	0	0	0	0
CaMYB99	35.82	24.51	20.08	5.3	1.16	0.08	0.29	0	0.17	10.75	12.56	9.52	6.16	3.45	3.37	0.33	0.3	0	0.16	0.07	0.15	0.14	0	0	0	0	0	0	0	0	0	0	0	0.19	0	0	0	0	0	0	0	0	0.18	0	0	0	0	0	0
CaMYB16	0.35	0.19	0.16	0.19	0.11	0	0.19	0.06	0.06	0.05	0.49	0.47	0.17	0.46	0.31	0.72	0.27	1.22	0.05	1.31	0.03	0.38	0.74	2.6	7.78	5.15	0.17	0	0	0	0.29	0.03	1.81	1.5	0.74	0.04	0.05	0	0	0	0	0	0	0	0	1.26	3.7	0.7	0.05
CaMYB36	0	0	0	0.07	0	0	0	0	0	0.71	1.44	2.01	1.71	3.12	4.92	6.72	5.07	7.88	11.16	0.06	0.07	0.02	0.06	0.08	0.11	0	0	0	0	0	0	0	0.02	0.02	0	0.03	0	0	0	0	0	0	0	0	0	0.06	0	0	0.02
CaMYB11	0.82	1.57	1.36	2.18	2.44	4.37	4.69	5.96	10.19	6.44	5.44	4.07	3.24	2.92	3.98	9.16	7.37	4.94	1.61	1.5	3.05	1.28	1.1	1.27	1.33	1.54	1.23	1.09	1.96	3.05	2.24	3.42	1.88	2.84	2.21	2.09	2.18	5.7	7.73	4.66	7.06	15.31	14.68	15.47	18.82	1.75	1.44	2.23	1.8
CaMYB25	1.29	1.2	2.74	0.57	1.03	1.86	0.54	0.99	0.79	12.98	13.44	16.08	10.2	23.49	17.36	8.03	4.9	4.46	11.04	12.3	1.76	13.91	20.32	6.18	3.72	9.15	6.14	5.68	2.53	2.3	3.51	3.17	9.59	5.34	12.53	23.18	11.53	11.27	2.86	1.29	1.23	1.01	1.95	3.21	5.32	8.18	9.32	7.09	3.74
CaMYB14	0.39	0.67	0.91	0.35	0.41	0.69	1.21	1.11	2.76	22.5	26.65	19.42	21.28	13.26	9.31	12.26	10.71	8.89	2.49	2.16	9.74	2.49	2.99	2.1	2.43	2.84	2.77	1.88	2.96	4.17	2.59	4.24	1.58	2.1	4.12	1.97	3.44	5.49	4.03	3.09	3.65	2.1	2.84	2.96	2.95	2.11	3.59	3.88	1.63
CaMYB22	0.26	0.18	0.11	0	0.07	0	0.06	0.27	0.03	12.59	124.54	93.69	3.52	0.71	0.7	0.62	2.63	4.6	1.01	0.43	6.94	0.02	0.2	2.19	3.9	3.18	0.53	0	0	0.02	0.12	0	0.13	0.1	0	0.02	0.04	0	0.04	0.02	0	0	0.02	0	0	0	0.04	0.08	0.11
CaMYB76	3.17	3.64	4.08	3.21	4.81	2.97	2.93	1.92	4.48	63.85	69.85	51.82	46.66	56.6	40.8	36.86	41.08	41.82	13.71	16.44	78.18	9.67	9.4	8.47	6.61	8.16	11.14	10.14	12.96	18.07	16.7	12.16	8.9	9.88	10.5	9.12	10.36	8.1	7.63	9.81	14.01	29.74	28.35	29.48	47.45	16.6	15.79	21.46	20.3
CaMYB30	23.53	16.57	22.67	24.68	21.01	20.48	13.55	18.78	38.15	40.46	32.08	23.39	16.98	19.81	18.76	17.13	16.21	22.29	18.55	26.77	15.11	18.98	16.42	15.78	12.98	14.76	15.81	15.34	16.39	18.26	17.46	36.05	24.56	27.8	32.27	21.21	24.09	27.02	24.93	23.51	29.01	42.44	34.6	29.12	29.81	36.14	23.42	22.96	37.92
CaMYB62	95.35	101.34	92.76	110.4	114.32	145.28	116.49	345.48	231.54	175.25	216.17	227.11	454.29	153.58	155.14	128.89	161.37	268.39	64.78	176.06	75.64	208.93	174.92	206.19	382.35	679.31	804.29	519.16	378.91	345.59	335.6	336.94	184.22	175.87	111.93	72.42	104.87	196.05	187.84	212.13	248.67	262.84	268.24	304.43	294.82	190.45	385.8	478.76	355.78
CaMYB93	21.25	18.58	15.74	13.24	14.51	13.59	17.34	16.16	18.74	33.48	33.81	23.99	14.41	26.56	24.75	17.61	11.95	14.65	11.65	23.47	4.37	18.69	18.05	16.96	13.2	19.75	18.15	13.4	14.84	20.43	20.38	16.15	22.91	21.73	21.22	16.47	18.95	19.98	36.04	34.1	36.52	46.75	40.04	38.24	38.95	23.13	22.31	24.88	21.47
CaMYB57	16.91	15.25	11.4	12.1	11.11	7.41	15.03	8.82	19.01	18.51	22.08	12.62	2.54	17.27	14.35	11.13	5.53	6.15	9.22	15.65	1.71	13.52	15.79	15.38	17.42	17.27	18.73	14.14	13.54	14.22	13.71	10.78	14.61	12.52	16.87	13.37	12.34	9.36	7	6.56	5.46	5.93	5.08	6.35	7.76	13.72	17.95	19.07	17.31
CaMYB61	40.08	55.85	49.24	48.75	51.99	57.17	77.86	46.55	94.46	39.31	39.06	37.99	10.39	56.56	45.97	33.42	19.64	28.34	20.09	74.18	18.76	41.32	42.43	39.33	44.67	68.45	80.22	116.26	113.36	75.23	62.85	70.3	51.75	47.44	31.76	41.42	38.68	31.59	20.81	25.74	23.15	21.7	24.57	28.53	28.65	52.47	88.66	112.07	121.82
CaMYB48	81.76	100.58	93.21	102.14	117.08	124.28	129.17	97.26	157.36	88.64	87.51	121.3	152.89	97.94	107.68	104.5	162.18	172.35	183.05	246.57	314.45	91.05	83.71	80.1	69.91	77.78	81.07	66.84	53.73	37.79	30.07	37.55	118.18	131.76	183.99	242.37	225.18	108.54	56.08	53.81	66.58	53.03	49.53	39.32	32.03	206.85	290.45	226.04	216.93
CaMYB100	10.17	12.82	8.18	6.77	6.02	6.55	4.72	6.39	7.07	18.6	19.56	18.79	21.71	20.01	16.81	17.9	16.59	10.87	4.71	12.63	5.64	18.46	16.99	15.72	16.12	18.1	17.31	8.67	7.38	9.44	7.77	4.87	17.24	11.96	12.76	10.07	9.77	10.18	7.85	6.14	4.48	3.45	3.57	4.54	5.46	18.65	12.18	13.15	12.68
CaMYB1	32.82	29.13	35.16	35.6	36.27	60.58	51	46.3	48.87	44.33	48.98	54.95	47.86	49.93	54.05	40.64	25.88	35.74	76.29	64.41	67.89	62.29	53.89	40.16	31.42	33.6	35.68	36.14	31.91	39.48	27.21	38.06	50.65	63.69	42.85	40.68	37.46	45.96	22.14	19.03	32.74	62.94	65.97	68.36	64.33	45.33	31.58	32.1	32.64
CaMYB51	22.69	19.14	18.34	14.65	15.59	14.29	20.56	15.75	26.61	39.42	41.31	31.68	12.53	32.87	32.28	22.74	13.99	18.71	22.37	34.55	12.97	25.44	27.3	23.23	26.37	29.63	33.04	36.51	35.5	39.02	38.75	33.72	31.63	30.1	38.83	30.23	32.16	30.79	26.55	22.83	19.71	22.58	20.14	27.85	31	23.06	29.65	35.03	36.63
CaMYB94	49.93	55.34	51.96	45.89	55.75	47.02	58.06	91.22	79.76	62.21	58.52	61.46	101.46	40.17	45.65	106.17	301.76	292.56	156.81	68.67	806.74	28.69	26.13	23.48	25.99	42.36	47	37.37	50.56	59.6	52.11	61.06	33.93	36.51	29.58	24.99	32.92	47.27	48.79	43.31	63.91	187.24	163.75	160.44	181	42.02	45.86	39.65	41.03
CaMYB97	0	0	0	0	0	0	0	0	0	0	0	0	0	0	0	0.34	0.44	0	0	0	0	0	0	0	0	0	0	0	0	0	0	0	0	0	0	0	0	0	0.04	0	0.05	0.05	0	0	0.1	0	0	0	0
CaMYB21	158.76	205.12	234.18	312.99	375.99	391.36	403.93	349.71	996.05	161.6	217.7	380.12	258.97	325.53	301.85	294.08	324.9	391.77	581.64	1213.62	214.8	589.73	600.84	497.62	763.1	1263.76	1263.43	227.28	94.6	102.13	82.83	62.45	706.42	730.46	697.21	639.81	632.66	534.8	186.38	132.98	134.99	91.32	80.6	93.98	72.63	1635.85	3264.9	1879	985.57
CaMYB53	20.29	20.14	16.33	17.03	22.75	14.54	38.92	17.99	32.95	20.75	20.45	17.96	5.96	19.04	19.33	25.11	31.58	34.62	57.46	45.35	13.96	17.47	12.7	12.64	14	17.72	19.48	18.68	23.04	18.36	17.51	17.29	16.39	16.04	8.57	10.91	20.7	18.26	16.23	15.94	17.2	19.4	17.49	18.14	19.5	17.67	21.13	22.01	25.47
CaMYB56	80.17	104.88	84.88	75.87	75.62	56.36	69.07	45.48	66.72	142.58	140.83	95.1	38.59	90.85	76.68	58.14	49.86	51.74	62.64	102.67	35.09	66.02	62.81	50.31	47.65	61.02	57.01	42.27	48.91	55.61	96.81	73.99	71.53	57.74	57.85	38.24	46.61	30.8	60.4	70.49	60.47	60.7	69.97	51.41	53.77	93.43	51.32	83.94	80.27
CaMYB77	0.45	0.66	0.33	0.42	0.09	0	0.06	0.01	0.03	1.96	1.63	0.36	0.45	0.68	1.03	0.65	0.62	0.61	0.27	0.17	1.18	0.07	0.21	0.15	0.01	0.05	0.13	0	0.04	0	0.05	0.11	0.25	0.16	0.21	0	0.22	0.16	0.34	0.32	0.25	0.12	0.16	0.13	0.36	0.13	0.04	0.03	0.05
CaMYB26	10.59	9.08	9.11	8.11	5.73	6.62	5.92	8.41	9.28	15.17	15.45	16.74	14.18	12.61	13.53	9.84	7.55	8.42	5.47	8.87	4.39	11.04	8.02	7.8	7.06	7.96	8.19	6.11	8.01	8.6	12.72	12.95	8.96	9.76	10.96	6.48	8.03	12.29	6.5	5.69	4.74	5.83	6.39	9.01	7.53	5.92	5.35	7.27	7.14
CaMYB5	15.53	14.29	11.32	11.04	11.45	13.33	14.26	11.91	12.67	20.19	25.38	18.68	8.41	26.89	28.46	25.62	11.94	20.56	18.99	26.28	6.23	23.32	24.98	24.45	25.42	22.04	20.54	19.18	19.77	22.89	18.08	14.77	23.93	23.9	19.84	23.21	22.82	12.62	19.78	19.22	16.72	16.14	13.65	13.77	11.93	22.7	28.42	24.03	26.43
CaMYB78	5.37	11.65	8.9	6.74	12.08	11.04	9.66	9.84	5.35	3.68	10.88	10.78	18.85	13.27	15.93	15.42	20.62	37.96	27.38	30.57	4.56	3.49	4.67	2.41	1.69	0.88	0.42	0.13	0.04	0.18	0.04	0.04	9	10.19	10.55	7.32	2	0.56	0.25	0.08	0.14	0.09	0.04	0.04	0.08	30.74	11.17	4.97	1.89
CaMYB75	10.37	20.67	7.76	7.85	12.11	6.14	8.5	6.98	16.06	4.95	8.96	7.33	3.22	8.37	9.5	8.79	6.45	11.88	20.15	29.86	4.69	1.93	2	2.19	1.67	4.44	4.6	2.3	1.85	3.21	5.24	0.88	3.46	3.58	1.56	3.58	0.83	0.14	0.31	0.42	0.36	0.51	0.57	0.26	0.02	15.07	16.31	15.77	11.38
CaMYB28	31.46	36.88	31.57	33.91	30.83	36.44	38.95	29.72	49.12	46.17	44.33	50.02	19.76	53.27	50.65	49.49	44.27	46.22	48.2	71.72	33.08	36.8	34.66	31.98	29.47	39.29	47.66	39.65	47.67	54.19	42.77	37.86	42.38	40.02	29.57	23.61	26.85	30.05	21.46	19.93	22.09	19.26	15.79	21.23	22.21	31.33	35.05	42.05	46
CaMYB46	15.49	15.98	21.32	14.79	13.11	28.56	18.4	17.01	20.59	9.1	10.1	10.09	5.32	10.1	11.86	12.7	9.77	12.14	11.89	24.84	2.62	16.35	14.21	13.92	16.87	21.26	21.83	20.4	17.68	19.14	15.23	25.19	18.07	20.44	25.77	18.6	29.96	35.59	8.14	8.06	11.15	16.92	19.96	26.06	22.37	19.67	28.07	28.36	22.32
CaMYB83	0.17	0.14	0.03	0.01	0.01	0.01	0.01	0.03	0.18	5.22	3	1.06	0.65	1.54	2.16	2.42	0.69	0.45	0.08	0.97	0.17	0.07	0.22	0.05	0.05	0.29	0.11	0.38	0.5	1.16	1.34	3.4	0.47	0.37	3.1	0.49	1.26	2.9	3.32	3.13	2.36	0.97	1	2.36	3.72	0.07	0.29	0.46	0.53
CaMYB70	9.66	10.52	6.5	6.15	5.74	7.55	6.02	7.08	4.94	16.44	16.97	19.74	23.67	21.32	20.15	13.66	11.09	11.39	4.29	11.22	4.06	10.53	12.72	10.26	11.12	12.12	9.07	8.79	8.75	8.24	9.87	6.88	15.48	12.11	15.99	15.51	25.31	19.27	23.49	20.8	15.82	10.18	9.11	9.3	14.07	12.63	13.61	12	10.88
CaMYB55	0	0	0	0	0	0	0	0.04	0	0	0	0	0	0	0	0	0	0	0	0	0	0	0	0	0	0	0	0	0	0	0	0	0	0	0.07	0.76	3.52	5.66	0.03	0.03	0.03	0	0.07	0	0	0.03	0.03	0.03	0
CaMYB35	29.17	30.87	30.11	25.91	31.15	22.13	43.42	33.22	53.43	33.57	42.31	25.98	9.4	36.92	34.79	28.79	14.56	17.92	39.75	39.92	11.32	20.71	20.98	22.84	26.72	33.46	38.41	33.7	26.23	34.53	31.14	27.02	22.93	25.87	22.33	15.23	14.32	15.72	24.42	23.22	22.81	18.73	15.41	16.89	16.21	26.16	40.37	42.31	40.54
CaMYB54	18.16	20.37	25.04	35.53	23.35	27.42	25.8	19.25	18.82	2.83	1.76	1.69	1.06	1.79	3.96	12.69	13.4	15.18	23.95	21.68	31.79	2.5	3.25	3.7	9.49	16.54	16.58	14.63	14.13	14.4	11.1	9.88	7.15	4.11	8.61	4.7	10.6	16.59	8.24	9.05	9.83	9.08	11.86	14.39	11.38	5.05	8.2	11.14	11.88
CaMYB52	1.89	2.7	2.03	1.35	2.81	0.25	2.24	1.16	1.29	0.55	0.82	0.24	0.17	0.41	0.2	0.17	0.04	0.14	0	0.17	0.12	0	0	0	0	0	0	0	0	0	0	0	0.07	0.24	0	0	0	0.02	0	0	0	0	0	0	0	0	0	0	0
CaMYB15	10.05	14.27	7.75	4.99	6.04	4.88	6.91	5.15	9.07	16.5	15.63	11.4	5.86	11.42	8.53	7.02	7.89	7.84	5.6	9.05	8.69	11.37	11.17	8.08	8.06	12.29	11.57	5.56	6.01	7.26	7.5	8.4	10	8.68	12.77	6.66	7.14	4.94	8.15	8.12	7.91	17.66	18.18	23.12	37.26	6.52	9.19	11.72	8.92
CaMYB82	30.07	32.43	32.21	40.85	31.92	32.39	36.52	28.03	32.52	20.34	26.07	28.83	22.94	34.24	33.33	25.62	23.14	30.21	53.93	49.06	9.14	47.75	41.71	45	34.92	33.32	31.9	22.5	23.39	24.46	26.94	25.2	37.46	34.81	43.22	44.38	39.41	33.75	16	14.12	13.65	12.8	11.93	14.82	14.02	40.1	33.84	23.83	23.46
CaMYB98	0.48	0.95	0.64	0.13	0	0	0	0	0	0.43	2.72	4.12	0.12	2.16	0.98	1.17	0.8	0.97	0.05	0	0.12	0.05	0.05	0	0	0	0.16	0	0	0	0	0	0.81	0.41	0	0	0	0	0	0	0	0	0	0	0	0.38	0	0.1	0
CaMYB58	0.44	0.31	1.78	0.06	0	0	0	0	0	0.16	0.21	3.06	0.32	3.84	0.67	5.01	0.66	3.08	0.67	0	0	0.16	0.05	0	0	0	0	0	0	0	0	0	0.1	0	0	0	0	0	0	0	0	0	0	0	0	0.06	0.05	0.1	0.1
CaMYB103	81.79	90.01	94.29	82.46	95.67	94.94	85.05	87.14	96.55	133.23	108.89	121.53	128.84	93.2	90.82	75.13	91.5	82.12	81.14	140.39	39.47	74.68	76.24	66.18	70	95.95	111.93	81.02	68.83	71.62	82.53	67.65	87.5	91.36	96.9	109.34	109.87	80.1	64.49	53.14	51.08	44.26	38.83	39.73	42.4	130.35	128.66	157.92	194.16
CaMYB2	39.69	36.61	24.97	21.06	20.8	24.03	15.45	20.13	14.83	51.63	35.09	38.16	40.47	37.57	36.09	45.35	55.59	51.72	28.32	56.58	16.17	59.45	48.93	40.3	33.11	54.03	77.16	120.88	80.6	36.13	32.34	20.67	59.65	56.8	25.48	19.02	3.04	2.97	2.24	0.97	1.53	2	2.02	2.83	3.3	44.08	17.98	11.78	7.9
CaMYB89	19.91	24.79	14.06	16.21	14.67	15.28	10.73	15.26	12.75	35.57	36.55	38.24	34.45	32.8	25.75	23.77	30.94	18.2	7.05	18.01	6.27	20.18	21.65	16.17	14.79	20.88	16.55	8.4	8.32	10.22	12.26	4.64	21.22	14.33	12.28	5.22	7.82	8.3	5.71	5.85	6.92	3.68	3.66	4.56	6.24	17.38	9.63	12.43	10.74
CaMYB18	15.14	18.55	14.19	16	13.22	14.02	13.42	16.78	18.21	27.29	41.79	34.82	42.22	51.21	41.58	31.32	31.11	44.67	21.71	40.46	11.08	23.86	21.34	22.06	27.54	41.08	44.13	39.84	49.48	51.52	49.86	45.19	22.58	23.87	25.91	13.9	25.97	31.97	23.9	26.19	25.95	26.14	23	28.83	32.16	24.72	37.78	41.53	47.44
CaMYB50	9.52	9.45	6.55	5	5.49	1.21	3.65	3.89	5.28	47.42	40.27	30.62	23.09	25.02	16.85	8.26	8.66	5.83	5.85	8.37	1.87	13.77	12.09	8.42	5.46	3.8	2.66	0.41	0.49	0.49	0.36	0.77	17.8	15.43	22.57	15.05	10.02	2.55	3.03	3.65	1.9	0.46	0.35	0.3	0.94	17.02	5.41	2.93	1.83
CaMYB43	20.47	29.43	20.23	20.18	23.02	18.98	28.55	38.11	34.78	19.77	27.17	25.45	19.02	23.87	18.62	12.74	15.39	17.1	12.6	26.44	9.77	28.67	24.69	24.84	25.94	36.24	36.09	22.19	23.21	20.54	18.83	14.48	26.98	27.27	19.35	15.36	18.03	10.07	5.51	5.21	5.29	5.98	4.72	6.74	11.81	31.97	30.31	29.17	26.83
CaMYB85	7.78	8.56	8.03	11.25	9.01	10.69	10.78	9.26	10.86	9.19	10.34	7.75	1.12	16.19	12.86	10.3	3.67	6.65	11.78	21.51	1.59	13.16	11.75	15.74	19.41	18.43	14.45	7.49	6.05	5.71	9.5	2.74	13	13.08	13.73	12.24	10.58	6.56	7.27	5.17	4.08	2.63	2.83	3.56	2.67	19.29	27.78	24.41	19.78
CaMYB60	77.79	61.89	53.86	46.07	37.57	32.93	38.8	20.38	49.99	4.96	3.75	2.12	1.76	1.62	0.91	0.43	0.62	0.47	0.02	0.8	0.04	0.65	0.79	0.56	0.17	0.08	0.1	0	0.19	0.26	0.05	0.56	1.27	1.46	1.7	1.21	0.31	0.39	0.58	0.39	0.22	0.17	0.1	0.23	0.18	1.02	0.63	0.45	0.26
CaMYB49	1.98	4.46	3.99	4.4	3.03	1.33	2.21	2.09	3.65	5.05	10.89	8.46	9.45	6.02	4.74	1.94	4.94	2.95	4.19	5.13	0.51	4.47	5.03	5.98	4.99	5.41	5.02	2.13	3.03	2.64	0.99	2.37	7.09	4.19	9.11	4.89	14.39	15.85	7.67	9.38	7.15	1.69	2.55	1.87	1.48	11.36	5.87	8.08	5.78
CaMYB87	0.03	0	0	0	0.01	0	0.01	0	0.07	7.16	1.55	0	0.03	0.02	0.01	0.05	0	0.06	0.04	0.03	0	0	0	0	0	0	0	0	0	0	0	0.56	0	0	0.08	0.07	0.01	0.01	0.01	0	0	0	0	0	0	0.08	0	0	0
CaMYB72	16.85	13.12	6.65	3.01	1.93	2.04	1.31	0.77	1.04	25.67	35.77	40.14	22.63	61.12	35.35	26.84	27.82	26.59	0.77	41.46	1.44	182.95	179.03	225.54	235.9	277.31	300.75	237.93	214.08	148.29	177.54	81.35	95.84	50.84	15.95	8.78	5.77	5.37	4.33	5.07	4.5	0.92	0.9	1.15	1.18	69.64	43.09	62.72	75.51
CaMYB32	14.36	14.29	10.4	12.49	12.4	8.49	12.36	12.19	14.06	19.74	19.72	12.98	12.24	13.54	11.62	9.56	9.25	10.02	10.73	19.41	4.64	10.45	9.96	10.16	10.97	16.63	20.37	17	19.56	17.33	15.17	16.82	12.4	13.59	14.42	10.89	14.56	12.93	7.84	9.64	9.18	15.87	14.11	17.09	17.2	13.15	16.26	16.89	16.54
CaMYB79	15.43	13.07	11.34	11.98	13.53	10.13	17.88	12.65	16.07	9.81	5.15	4.65	2.5	6.32	7.22	4.23	3.26	2.74	7.03	9.99	2.89	7.3	10.75	7.82	7.86	9.16	8.99	16.49	13.67	16.31	16.32	21.7	9.47	11.08	11.88	9.76	7.14	7.75	6.91	4.59	4.44	3.68	3.96	4.87	6.52	12.44	15.31	17.36	17.87
CaMYB33	0	0	0	0	0	0	0	0	0	0	0	0	0	0	0.07	0.15	0.34	0	0	0	0	0	0	0	0	0	0	0	0	0	0	0	0	0	0	0	0	0	0	0	0	0	0	0	0	0	0	0	0
CaMYB7	18.63	22.66	14.12	14.13	18.3	18.75	18.05	27.33	22.74	30.43	36.47	23.49	36.78	24.02	22.1	22.35	23.29	32.2	12.84	23.67	11.76	10.64	10.39	10.6	8.14	12.71	15.9	15.24	16.01	23.59	22.88	17.84	13.2	13.48	17.06	7.72	11.88	9.11	10.76	10.28	11.55	15.38	14.78	15.69	15.92	11.97	11.58	14.99	18.66
CaMYB29	8.93	12.94	8.78	10.23	8.31	3.9	9.69	10.43	6.63	31.19	32.76	29.02	62.12	28.72	21.92	17.08	27.73	34.4	7.31	26.92	5.34	21.38	17.4	21.08	15.54	15.4	9.99	1.36	0.62	0.87	0.28	0.16	32.27	26.25	22.02	15.91	19.64	27.75	12.46	8.77	7.89	3.56	3.65	2.79	1.56	20.39	15	9.15	3.48
CaMYB44	3.59	3.77	3.26	4.92	1.91	2.09	3.04	3.95	5.87	6.96	5.41	3.09	3.46	3.79	3.13	3.35	2.9	3.06	1.55	3.63	2.75	4.53	4.07	2.88	2.28	2.33	4.6	4.68	6.39	5.31	5.37	4.91	5.36	5.65	9.1	4.86	5.29	7.62	4.61	3.62	4.46	8.12	7.37	11.73	11.63	3.33	3.42	3.38	4.2
CaMYB38	0.51	0.15	0.6	0.06	0	0	0.03	0	0	8.37	8.58	4.76	0.59	1.3	1.03	0.44	0.03	0	0.08	0.03	0	0	0	0	0	0	0	0	0	0	0	0	0	0	0	0	0.25	0.7	0.66	1.17	0.26	0.09	0.15	0.18	0.03	0	0	0	0
CaMYB95	0	0	0	0	0	0	0	0	0	0	0	0	0	0	0.22	0	0	0	0	0	0	0	0	0	0	0	0	0	0	0	0	0	0	0	0	0	0	0	0	0	0	0.16	0	0	0	0	0	0	0
CaMYB3	1.88	3.04	1.91	2.04	3.76	2.61	3.93	4.13	6.74	3.58	4.82	3.61	6.49	3.03	3.47	2.9	5.15	5.44	1.65	3.79	4.22	5.05	7.75	7.61	8.14	8.3	5.57	6.04	4.86	15.11	13.45	17.84	6.87	4.66	9.26	5.24	4.34	4.7	3.39	4.64	2.68	2.7	2.68	2.44	2.76	6.94	3.92	6.29	4.26
CaMYB12	0.89	0.99	0.71	0.88	0.66	1.57	0.47	0.96	0.23	1.13	1.1	0.47	0.58	0.86	0.28	0.24	0.22	1.5	0.1	0.43	0	0	0.17	0.02	0	0.02	0	0	0	0	0	0	0.29	0.69	0	0.07	0	0	0.04	0.02	0.04	0.1	0.02	0.13	0.02	0.22	0	0.02	0
CaMYB91	0	0.05	0.07	0.05	0.03	0.76	0.28	0	0.14	0	0.02	0	0.02	0	0	0	0	0.09	0	0	0	0	0	0	0.06	0	0	0	0	0	0	0	0.08	0.02	0	0.12	0.7	0	0.2	0.09	0.02	0	0.05	0.15	0.02	0.02	0	0.04	0
CaMYB63	31.91	47.19	48.45	45.61	54.91	47.4	47.15	52.05	88.42	56.43	72.66	61.8	61.75	54.64	56.91	57.42	52.6	55.33	65.88	76.81	40.51	66.01	40.58	58.27	61.54	76.37	77.33	33.78	24.5	33.8	40.79	24.19	57.52	62.86	88.62	58.5	51.83	33.76	27.19	18.41	27.07	32.86	26	36.72	36.69	103.43	114.06	194.27	181.87
CaMYB86	12.82	11.45	12.29	10.72	13.78	13.19	10.33	14.02	28.75	23.19	24.87	27.16	24.14	29.66	21.77	17.13	15.32	19.49	21.68	23.97	16.34	16.99	9.99	7.1	7.07	8.06	5.06	1.37	1.24	2.46	3.2	1.62	12.55	11.14	5.84	3.58	2.06	0.38	2.56	3.08	4.15	8.98	10.73	11.49	11.08	6.19	2.78	2.18	2.25
CaMYB31	3.52	3.96	2.89	7.26	1.94	0.17	2.8	0.88	1.02	4.02	7.51	9.54	8.87	6.11	6.65	5.36	4.43	1.9	0.37	10.53	1.3	5.11	1.15	1.36	0.35	0.97	3.81	7.89	6.13	3.56	0.23	0.15	1.72	2.23	4.37	3.95	3.71	17.03	13.51	15.5	9.05	0.97	0.32	0.69	0	9.14	47.27	93.6	151.57
CaMYB34	6.06	11.42	17.09	14.31	14.7	6.67	8	10.12	12.83	3.16	4.09	5.82	2.48	4.48	3.01	2.47	1.41	2.83	7.54	7.49	1.99	3.01	1.77	1.95	1.52	1.14	0.92	0.54	0.51	1.23	0.35	0.47	4	5.44	7.04	3.08	0.97	1.33	1.22	1.72	0.88	0.14	0.14	0.1	0.12	9.86	9.63	6.21	4.94
CaMYB71	12.95	12.37	9.61	7.65	9.18	6.76	10.61	5.53	9.95	20.78	17.71	9.34	3.16	14.36	14.45	10.8	6.18	7.94	10.06	14.88	4.25	10.27	13.15	9.94	10.9	11.18	9.65	9.03	11.02	11.06	9.75	10.61	12.48	9.64	15.3	12.71	14.16	7.48	8.94	8.97	10.44	10.22	6.85	7.4	9.39	12.76	12.81	12.59	13.06
CaMYB81	0.56	1.14	0.74	0.79	1.14	2.62	1.36	2.34	4.97	0.13	0.2	0.33	0.31	0.29	0.55	0.82	1.1	3.41	6.03	2.44	0.34	0.2	0.05	0.43	0.65	0.75	0.39	0.85	0.89	1.16	0.55	0.36	0.35	0.2	0.08	0	0	0.02	0.04	0.02	0.08	0.02	0.02	0.06	0	0.03	0.09	0.21	0.71
CaMYB40	0	0	0	0	0	0	0	0	0	0	0	0	0	0	0	0	0	0	0	0	0	0	0	0	0	0	0	0	0	0	0	0	0	0	0	0	0	0	0	0	0	0	0	0	0	0	0	0	0
CaMYB39	9.75	10.62	8.83	6.69	8.11	6.86	10.65	7.12	14.56	16.67	14.72	12.09	6.51	14.75	16.06	11.35	7.81	9.55	16.02	18.32	4.18	12.91	13.16	12.39	14.34	13.99	16.23	13.92	15.04	15.27	13.18	15.03	15.01	15.06	17	18.48	18.67	12.18	12.04	10.69	9.7	9.7	8.68	9.91	10.18	14.57	19.36	17.91	17.47
CaMYB27	27.75	39.77	21.17	22.5	28.87	11.5	19.11	16.55	21.23	13.66	14.39	21.21	21.5	25.31	28.84	20.98	20.49	31.54	58.64	52.02	10.93	9.38	10.9	10.53	7.98	8.32	6.1	6.34	6.85	5.84	4.18	1.13	11.63	16.55	13.08	14.09	3.59	1.82	1.65	2.65	3.05	1.05	0.87	0.92	0.64	43.47	55.54	34.18	32.96
CaMYB69	0	0	0	0	0	0	0	0	0	0	0	0	0	0	0	0.02	0	0	0	0	0	0	0	0	0	0	0	0	0	0	0	0	0	0	0	0	0.02	0	0	0	0	0	0	0	0	0	0.04	0	0
CaMYB9	10.16	9.81	8.05	7.62	7.05	7.07	8.35	6.75	7.49	27.87	30.09	15.65	8.27	19.19	16.39	11.78	7.57	8.27	7.04	15.07	2.2	15.21	17.97	13.02	12.05	15.21	13.93	11.76	13.01	17.06	17.9	14.42	19.9	16.9	20.88	14.83	17.22	12.7	13.81	10.18	10.37	11.83	9.16	10.61	10.88	15.76	14.58	17.89	14.37
CaMYB13	0	0	0	0	0.07	0	0	0	0	0	0.67	0.13	0	0	0.06	0	0	0	0	0.06	0	0	0	0	0	0	0	0	0	0	0	0	0	0	0.13	0	1.45	7.08	8.2	1.43	3.93	8.08	14.84	14.4	9.5	0.33	0.06	0.37	0
CaMYB66	1.13	0.88	0.18	0.06	0.07	0	0	0.13	0	0.11	0.75	0.84	0.32	1.06	2.34	1.85	1.94	3.12	0.63	3.34	64.76	0	0	0	0	0	0	0	0.23	0.58	0.31	0.51	2.43	0.91	0.06	0	0	0	0	0.06	0.11	0.3	0.41	0.3	0.62	0	0	0	0
CaMYB41	0.61	1.14	0.63	0.41	0.62	0	0.58	0.62	2.7	6.47	8.8	4.49	3.44	6.27	5.07	4.4	4.73	5.78	3.14	14.91	2.38	10.22	6.51	8.67	11.51	14.33	12.89	8.04	11.58	11.1	10.28	4.8	7.33	5.45	3.71	5.35	6.17	4.73	2.51	1.61	2.16	2.09	1.14	1.58	1.3	6.96	6.41	9.91	8.76
CaMYB17	3.46	5.71	5.92	5.78	6.93	4.96	4.39	5.98	6.39	15.67	20.81	19	25.3	29.31	26.49	20.2	17.87	18.31	11.06	31.75	6.29	13.06	11.28	14.56	7.96	10.39	10.45	5.52	4.45	2.96	2.93	0.6	13.32	10.11	29.11	19.03	10.25	15.44	7.46	4.7	5.88	4.81	3.72	4.92	4.75	62.87	60	57.2	33.92
CaMYB8	15.2	15.05	11.45	8.09	7.86	12.25	10.93	10.14	12.01	21.59	22.54	19.05	8.58	17.68	15.78	15.95	12.73	17.81	9.98	15.67	12.17	14.81	15.58	16.8	16.86	21.85	20.44	16.52	18.39	14.23	15.38	17.94	16.32	14.01	14.12	13.85	14.37	12.69	10.26	9.92	10.12	11.16	8.12	12.71	13.35	16.02	14.16	16.9	15.17
CaMYB20	19.08	18.88	20.85	16.19	13.13	16.29	15.71	10.95	19.63	24.64	27.27	28.07	12.48	29.76	27.25	25.94	23.32	22.69	46.6	29.86	57.06	20.67	20.55	15.93	15.26	16.31	15.33	12.8	12.74	18.94	16.73	16.57	23.18	21.5	24.65	16.19	20.21	22.35	14.39	11.67	12.27	13.49	12.72	12.92	12.69	16.32	21.4	21.87	19.3
CaMYB80	0.16	0.08	0.09	0.09	0.02	0	0	0.23	0	0.08	0.19	0.02	0.22	0.08	0.17	0	0.05	0	0.06	0	0.04	0.06	0	0	0	0	0	0	0	0	0.08	0	0.02	0	0	0	0	0.02	0.33	0.09	0.02	0.04	0.02	0.09	0.32	0.02	0.02	0	0
CaMYB90	5.99	4.87	3.03	3.77	3.02	1.47	4.69	4.64	5.49	8.95	6.29	1.18	0.06	4.64	6.51	4.42	0.97	1.21	3.48	4.57	0.68	3.98	4.65	3.01	3.75	2.99	2.27	3.1	2.83	3.9	4	5.1	5.58	3.37	6.48	5.99	6.16	9.98	19.01	10.4	4.71	5.57	3.94	2.58	3.74	3.24	4.41	3.8	3.92
CaMYB92	14.61	10.3	13.97	11.09	9.06	7.08	12.75	9.64	19.71	19.59	21.53	11.87	0.57	13.81	13.75	11.28	3.46	7.34	6.74	14.4	4.14	14.88	16.32	11.95	18.28	14.92	15.7	11.58	13.75	19.41	19.88	10.15	15.29	12.37	25.56	12.02	16.31	9.55	16.16	16.47	11.23	15.16	11.69	13.89	17.92	17.32	15.45	17.82	19.19
CaMYB65	7.89	9.04	7.88	6.17	7.39	8.94	4.32	3.43	12.32	10.1	12.27	10.67	10.47	11.5	11.78	8.77	10.98	14.9	36.34	32.56	4.52	6.52	4.82	5.49	2.57	3.63	2.37	1.96	2.92	3.7	3.85	1.83	7.57	7.31	6.94	5.14	0.76	2.36	0.55	0.86	0.52	0.65	0.42	0.31	0.33	17.14	12.9	7.7	5.21
CaMYB67	10.56	10.75	6.43	3.43	4.69	5.56	8.68	3.29	10.56	19.14	21.64	7.14	0.91	12.68	10.4	5.76	3.92	7.52	6.65	10.16	3.32	7.61	9.34	7.25	8.1	11.28	9.81	8.27	8.11	9.96	10.11	8.93	7.87	6.65	8.08	6.09	7.31	3.55	9.52	10.25	7.29	10.65	6.48	6.73	11.09	6.5	7.96	11.96	10.13
CaMYB10	1.95	3.21	4.56	2.15	0.98	0.98	2.14	1.08	4.58	8.59	5.27	6.92	4.48	13.28	9.53	5.03	4.03	6.43	2.82	6.27	1.78	10.18	7.05	6.6	5.35	5.72	1.35	3.16	3.73	6.54	6.26	3.15	5.33	3.13	4.52	2.72	2.87	1.05	5.29	5.85	2.56	2.56	0.93	1.2	0.6	8.1	3.81	6.67	3.97
CaMYB102	0.18	0.13	0.03	0.11	0.09	0	0.19	0.11	0.44	0	0.07	0.59	0	0.19	0.17	0	0.05	0.04	0.02	0.05	0	0.05	0	0.02	0	0	0	0	0	0	0	0.03	0.02	0.02	0	0	0	0	0.39	0.49	0.33	0.46	0.11	0.24	0.55	0	0	0	0
CaMYB64	5.12	5.09	4.9	4.77	4.33	3.24	4.74	3.97	9.23	11.03	10.46	8.44	11.62	8.63	9.31	7.32	7.43	7.9	4.55	9.23	1.76	3.35	3.97	3.3	4.24	7.37	9.19	8.06	9.64	10.26	14.03	8.91	6.32	5.87	8.72	8.04	9.98	7.27	6.47	2.84	3.04	1.91	3.02	3.32	3.01	9.13	9.44	12.93	12.91
CaMYB101	0	0	0	0	0	0	0	0.04	0.07	0.12	0	0.06	0.14	0	0	0	0	0	0	0	0	0	0	0	0	0	0	0	0	0	0	0	0	0	0	0	0	0.32	0.19	0.13	0.19	0.07	0	0	0	0	0	0	0.12
CaMYB4	5.39	5.67	6.94	3.69	3.95	10.1	4.84	4.14	7.84	10.12	13.91	13.43	12.62	10.65	10.66	7.48	4.95	7.73	9.12	7.71	2.25	5.83	4.8	6	4.01	3.74	4.03	2.39	3.28	1.29	3.5	1.82	7.84	7.22	4.61	3.84	1.13	1.2	1.11	1.06	0.59	0.37	0.5	0.51	1.09	17.33	18.24	22.63	11.69
CaMYB88	0	0	0	0	0	0	0	0	0	0	0	0	0	0	0	0.3	0.06	0.13	4.71	7.71	0.41	0	0	0	0	0	0	0	0	0	0	0	0	0	0	0	0	0	0	0	0.06	0.2	0.16	0	0	0	0	0	0
CaMYB37	5.36	2.98	3.31	1.99	2.8	3.55	6.29	3.1	6.3	3.32	2.86	2.8	3.66	7.52	11.62	6.85	2.83	5.26	12.19	12.64	1.65	1.26	0.66	0.51	0.52	1.23	3.49	5.65	2.33	3.3	6.25	0.71	2.04	1.61	14.59	7.63	5.38	9.93	6.86	6.97	5.68	0.89	0.96	1.12	1.92	0.61	2.43	10.59	27.51
CaMYB42	9.26	10.04	7.37	8.27	8.27	4.81	5.78	10.14	10.64	13.8	27.21	19.17	18.1	19.2	13.91	18.65	30.19	21.67	16.12	20.02	28.61	16.7	16.19	15.11	11.11	15.45	18.2	13.33	19.24	16.5	24.64	14.74	15.8	13.1	8	12.21	9.47	13.29	13.36	15.17	14.73	17.35	16.28	16.78	16.9	23.51	17.03	16.52	20.29
CaMYB19	75.81	81.99	61.17	53.39	68.35	31.82	46.46	38.64	40.22	22.63	26.07	25.02	25.75	24.37	17.74	12.55	13.94	13.87	14.22	26.72	1.28	25.81	18.45	19.88	15.01	19.4	29.42	13.48	11.18	14.24	26.95	12.92	22.24	22.14	12.92	5.82	4.83	6.25	4.37	2.85	2.05	1.48	1.76	3.74	1.99	35.07	20.48	26.84	35.29
CaMYB23	9.35	10.6	12.2	7.38	6.15	3.68	3.23	11.7	4.26	24.61	26.3	26.87	46.14	20.57	14.79	14.05	25.69	24.83	5.33	9.11	5.47	11.83	7.43	6.34	5.29	5.88	4.69	3.15	2.81	4.48	3.95	3.15	10.09	7	7.14	1.4	3.14	5.33	5.13	4.57	5.51	5.47	3.95	4.87	7.02	12.7	2.38	3.94	4.29
CaMYB24	42.78	49.46	53.65	30.67	21.56	30.15	16.79	102.9	20.17	122.44	147.13	170.15	311.24	109.23	110.89	103.44	133.73	170.42	31.22	64.5	35.93	77.17	32.24	27.75	18.24	25.34	21.43	10.77	14.17	15.69	19.15	9.68	59.39	41.59	37.76	7.05	15.15	31.45	18.38	20.27	20.77	22.81	18.86	23.54	30.26	39.33	9.52	19.93	16.39
CaMYB84	4.05	5.28	3.21	2.1	2.8	4.39	3.16	2.21	4.34	5.61	7.37	8.72	6.01	7.45	6	6.09	6.55	6.89	4.48	8.51	3.46	4.36	4.53	5.42	6.7	10.51	8.12	3.68	3.39	5.19	4.28	7.55	4.14	3.14	3.87	2.73	2.36	8.67	5.1	4.62	2.57	2.72	1.49	3.41	5.75	7.42	8.63	16.33	15.51
CaMYB6	0	0.14	0.07	0	0	0	0	0	0	0.5	0.36	0.25	0.22	0	0	0.06	0.2	0	0	0.06	0.07	0	0	0.25	0.74	0.32	0.83	0.31	0.38	0.77	1.64	0	0	0	0.13	0	0.18	0	0	0.07	0	0	0.07	0	0	0	0.12	1.39	0.63
CaMYB73	0.41	0.19	0.05	0.68	0.03	0.03	0.05	0.07	0	0.38	0.22	0.47	0	0.5	0.17	0.3	0.06	0	0.58	0.31	0	0.2	0.29	0.46	0.17	0.1	0.2	0	0	0	0	0	0.26	0.15	0.05	0.23	0.43	0.03	0.28	0.56	0.1	0.33	0.82	0.47	0.53	0.27	0	0.07	0
CaMYB45	0	0	0	0	0	0	0	0	0	0	0	0	0	0	0.02	0	0.25	0	0	0	0	0	0	0	0	0	0	0	0	0	0	0	0	0	0	0	0.27	2.94	1.12	0.09	0.12	0	0.02	0.02	0.05	0.02	0	0.04	0
CaMYB74	0	0	0	0	0	0	0	0	0	0	0	0	0	0	0.06	0	0	0	0	0	0	0	0	0	0	0	0	0	0	0	0	0	0	0	0	0	0	0	0	0	0	0	0	0	0	0	0	0	0
CaMYB47	1.09	2.29	0.72	1.25	0.71	0	0.36	0.36	0.94	8.98	7.72	1.7	0.32	5.96	11.02	11.34	3	3.68	0.73	0.85	4.27	0.39	0.32	0.32	0	0.54	0.07	0.19	0.27	0.14	0.81	0	1.08	0.45	5.1	2.12	1.73	0.56	3.15	2.57	1.45	0.99	1.28	0.89	0.93	1.3	1.09	0.98	0.49
CaMYB96	0	0	0	0	0	0	0	0	0	0	0	0	0	0	0	0.05	0	0	0.02	0	0	0	0	0.05	0	0	0	0	0	0	0	0	0	0	0	0.03	0.24	0	0.02	0	0	0	0.04	0.02	0	0	0	0	0
[truncated: 5 more columns]

## Sheet: Sheet6
Table S6 Primer sequences used in this study.
(qPCR -PAL/C4H/CoMTa/AMT/Kasla/BCAT/BCKDH/FatA/Acl/AT3/KR/Actin2 primers used were from the previous study (Zhu Z, et al.New Phytologist, 2019, 223(2): 922-938.)
	Gene ID	Gene	Gene description	Forward sequence	Reverse sequence
qRT-PCR	Capana09g002190	PAL	Phe ammonia-lyase	AATCAATCCCTCCACCTCTT	TGACCCATCCCTACCATAAC
	Capana06g000272	C4H	Cinnamate 4-hydroxylase	CATTGGAGGAAGATGAGGAGGA	CTAAGCTTTACGAAAGGGGGAT
	Capana06g000179	CoMTa	Caffeoyl-CoA 3-O-methyltransferase	CTTGCTATTCAATCTTTTCTCAC	CCTCCCACATCTATTATCTCTTT
	Capana09g000427	AMT	Aminotransferase	AAGACTCAAGGTAAATGGTGGA	TAATTGGGGAGATAAGGGGAAC
	Capana01g000111	KasIa	Ketoacyl-ACP synthase I	TTATAGGTTCTTTCTCCCCA	GCCATTACATTCTTATGTTTGTC
	Capana04g000751	BCAT	Branched-chain-amino-acid aminotransferase	GAAATAATTACCCACAGGGCAGG	GTTTAGAAGAGAGGATGGACGAC
	Capana06g001783	BCKDH	Putative branched-chain alpha-keto acid dehydrogenase E1 alpha subunit	TGCTTCTGCTGCTGCTCTATCTC	CTGCCTTTCCCTTTATCATCCTT
	Capana06g000197	FatA	Acyl-ACP thioesterase	GAAGGCGTCTTGTGTCCTGGTT	TGCTTGGAGTGATGTTGTTGAA
	Capana01g003112	Acl	Acyl carrier protein	TGGCTTCTATTACTGCATCTTC	CACACTTTGTCAACTGTCTCTG
	Capana02g002340	AT3	Acyltransferase 3	AAACCTTCCTCTCTCACCCCCTCT	AGCATTGTCCTTCAACTTTCCAGC
	Capana06g000897	KR	Beta-keto-ACP reductase	TATCTTCTGTTGTTGGTTTAGTT	TTTTCTTTTCAATGTCTTCACTT
	Capana05g000644	CaMYB37		AAGAATGGAGATGTCCCAGTAC	TGGTGCTGTTTGAGTATGTTTG
	Capana08g001988	Actin2		AAGAAGGAGAAGCAGTTAGAGAGC	GTCATTTTCTCTCTATTTGCCTTGGG
Primer efficiency（qCaMYB37）
	Note：A.The original concentration of cDNA was serially diluted, and the Cq value was plotted against the logarithm of the template copy number,R²=0.9979,E=103%；B.The melting curve shows a single peak.
		Gene		Forward sequence	Reverse sequence
subcellular localization		CaMYB37-GFP		CAAATCGACTCTAGA AAGCTT TCGTTTCTGTTCTCAGTGACCT	GCCCTTGCTCACCAT GGTACC CGATTGGCTATAGTAAAA
Y1H		pAbAi-ProAT3		AGCTTGAATTCGAGCTCGGTACC CAAAGCAGCAACAACCCCTTAGTAG	ACATACAGAGCACATGCCTCGAG AATTAATTTAACAAATAAAT
		AD-CaMYB37		GTACCAGATTACGCTCATATG ATGACACTAGCTAAATCAAGAAGCTC	ATGCCCACCCGGGTGGAATTC TCACGATTGGCTATAGTAAAATCC
Dual-LUC		CaMYB37-62SK		GCCGCTCTAGAACTAGTGGATCC ATGACACTAGCTAAATCAAGAAGCTC	TTGGTACCGGGCCCCCCCTCGAG TCACGATTGGCTATAGTAAAATCC
		ProAT3-0800		CACTATAGGGCGAATTGGGTACC CCAAAACAGGACTGCTTGAATCT	TATGTTTTTGGCGTCTTCCATGG AATTAATTTAACAAATAAAT
VIGS		pTRV2-CaMYB37		CTGTGAGTAAGGTTACCGAATTC AGGTGATGTATCAGGGAAAAC	CGCGTGAGCTCGGTACCGGATCC TCCAGACCAAGAAGGAACAATC
